# Supplementary material for: Workflow for the Implementation of Precision Genomics in Healthcare
Source: Front Genet. 2020 Jun 30;11:619. doi: 10.3389/fgene.2020.00619 (PMC7338716; doi:10.3389/fgene.2020.00619)
Supplement: FILE S1 — Contains lists of genes for each category of virtual panels. [file Data_Sheet_1.XLSX]

## Sheet: Hereditary cancer
Input	Match type	Approved symbol	Approved name	HGNC ID	Location
RB1	Approved symbol	RB1	RB transcriptional corepressor 1	HGNC:9884	13q14.2
RPL5	Approved symbol	RPL5	ribosomal protein L5	HGNC:10360	1p22.1
PRSS1	Approved symbol	PRSS1	serine protease 1	HGNC:9475	7q34
SMARCB1	Approved symbol	SMARCB1	SWI/SNF related, matrix associated, actin dependent regulator of chromatin, subfamily b, member 1	HGNC:11103	22q11.23
PRF1	Approved symbol	PRF1	perforin 1	HGNC:9360	10q22.1
BUB1B	Approved symbol	BUB1B	BUB1 mitotic checkpoint serine/threonine kinase B	HGNC:1149	15q15.1
PARK2	Previous symbol	PRKN	parkin RBR E3 ubiquitin protein ligase	HGNC:8607	6q26
RPS17	Approved symbol	RPS17	ribosomal protein S17	HGNC:10397	15q25.2
STK11	Approved symbol	STK11	serine/threonine kinase 11	HGNC:11389	19p13.3
RASSF1	Approved symbol	RASSF1	Ras association domain family member 1	HGNC:9882	3p21.31
PPP2R1B	Approved symbol	PPP2R1B	protein phosphatase 2 scaffold subunit Abeta	HGNC:9303	11q23.1
RPS19	Approved symbol	RPS19	ribosomal protein S19	HGNC:10402	19q13.2
CDH1	Approved symbol	CDH1	cadherin 1	HGNC:1748	16q22.1
CDH1	Alias symbol	FZR1	fizzy and cell division cycle 20 related 1	HGNC:24824	19p13.3
CHEK2	Approved symbol	CHEK2	checkpoint kinase 2	HGNC:16627	22q12.1
AKT1	Approved symbol	AKT1	AKT serine/threonine kinase 1	HGNC:391	14q32.33
EP300	Approved symbol	EP300	E1A binding protein p300	HGNC:3373	22q13.2
NBN	Approved symbol	NBN	nibrin	HGNC:7652	8q21.3
NBN	Alias symbol	ARTN	artemin	HGNC:727	1p34.1
EPHB2	Approved symbol	EPHB2	EPH receptor B2	HGNC:3393	1p36.12
RPS10	Approved symbol	RPS10	ribosomal protein S10	HGNC:10383	6p21.31
LZTS1	Approved symbol	LZTS1	leucine zipper tumor suppressor 1	HGNC:13861	8p21.3
HABP2	Approved symbol	HABP2	hyaluronan binding protein 2	HGNC:4798	10q25.3
MEN1	Approved symbol	MEN1	menin 1	HGNC:7010	11q13
SPINK1	Approved symbol	SPINK1	serine peptidase inhibitor Kazal type 1	HGNC:11244	5q32
RPS7	Approved symbol	RPS7	ribosomal protein S7	HGNC:10440	2p25.3
AIP	Approved symbol	AIP	aryl hydrocarbon receptor interacting protein	HGNC:358	11q13.2
AIP	Alias symbol	AURKAIP1	aurora kinase A interacting protein 1	HGNC:24114	1p36.33
LIG4	Approved symbol	LIG4	DNA ligase 4	HGNC:6601	13q33.3
TSC2	Approved symbol	TSC2	TSC complex subunit 2	HGNC:12363	16p13.3
MITF	Approved symbol	MITF	melanocyte inducing transcription factor	HGNC:7105	3p13
SDHC	Approved symbol	SDHC	succinate dehydrogenase complex subunit C	HGNC:10682	1q23.3
HNF1B	Approved symbol	HNF1B	HNF1 homeobox B	HGNC:11630	17q12
TSC1	Approved symbol	TSC1	TSC complex subunit 1	HGNC:12362	9q34
SDHD	Approved symbol	SDHD	succinate dehydrogenase complex subunit D	HGNC:10683	11q23.1
HNF1A	Approved symbol	HNF1A	HNF1 homeobox A	HGNC:11621	12q24.31
DICER1	Approved symbol	DICER1	dicer 1, ribonuclease III	HGNC:17098	14q32.13
SDHA	Approved symbol	SDHA	succinate dehydrogenase complex flavoprotein subunit A	HGNC:10680	5p15.33
SDHB	Approved symbol	SDHB	succinate dehydrogenase complex iron sulfur subunit B	HGNC:10681	1p36.13
RUNX1	Approved symbol	RUNX1	RUNX family transcription factor 1	HGNC:10471	21q22.12
MSH6	Approved symbol	MSH6	mutS homolog 6	HGNC:7329	2p16.3
AR	Approved symbol	AR	androgen receptor	HGNC:644	Xq12
AR	Alias symbol	AKR1B1	aldo-keto reductase family 1 member B	HGNC:381	7q33
MSH2	Approved symbol	MSH2	mutS homolog 2	HGNC:7325	2p21-p16.3
FANCD2	Approved symbol	FANCD2	FA complementation group D2	HGNC:3585	3p25.3
MSH3	Approved symbol	MSH3	mutS homolog 3	HGNC:7326	5q14.1
PRKAR1A	Approved symbol	PRKAR1A	protein kinase cAMP-dependent type I regulatory subunit alpha	HGNC:9388	17q24.2
BTK	Approved symbol	BTK	Bruton tyrosine kinase	HGNC:1133	Xq22.1
SBDS	Approved symbol	SBDS	SBDS ribosome maturation factor	HGNC:19440	7q11.21
TP53	Approved symbol	TP53	tumor protein p53	HGNC:11998	17p13.1
MAD1L1	Approved symbol	MAD1L1	mitotic arrest deficient 1 like 1	HGNC:6762	7p22.3
BLM	Approved symbol	BLM	BLM RecQ like helicase	HGNC:1058	15q26.1
MAX	Approved symbol	MAX	MYC associated factor X	HGNC:6913	14q23.3
XPA	Approved symbol	XPA	XPA, DNA damage recognition and repair factor	HGNC:12814	9q22.33
XPC	Approved symbol	XPC	XPC complex subunit, DNA damage recognition and repair factor	HGNC:12816	3p25.1
GATA2	Approved symbol	GATA2	GATA binding protein 2	HGNC:4171	3q21.3
HOXB13	Approved symbol	HOXB13	homeobox B13	HGNC:5112	17q21.32
GATA1	Approved symbol	GATA1	GATA binding protein 1	HGNC:4170	Xp11.23
BRIP1	Approved symbol	BRIP1	BRCA1 interacting protein C-terminal helicase 1	HGNC:20473	17q23.2
BRIP1	Alias symbol	MRPL36	mitochondrial ribosomal protein L36	HGNC:14490	5p15.33
TMEM127	Approved symbol	TMEM127	transmembrane protein 127	HGNC:26038	2q11.2
BARD1	Approved symbol	BARD1	BRCA1 associated RING domain 1	HGNC:952	2q35
FANCI	Approved symbol	FANCI	FA complementation group I	HGNC:25568	15q26.1
MSR1	Approved symbol	MSR1	macrophage scavenger receptor 1	HGNC:7376	8p22
ZFHX3	Approved symbol	ZFHX3	zinc finger homeobox 3	HGNC:777	16q22.2-q22.3
SMAD4	Approved symbol	SMAD4	SMAD family member 4	HGNC:6770	18q21.2
SRD5A2	Approved symbol	SRD5A2	steroid 5 alpha-reductase 2	HGNC:11285	2p23.1
FANCM	Approved symbol	FANCM	FA complementation group M	HGNC:23168	14q21.2
FANCL	Approved symbol	FANCL	FA complementation group L	HGNC:20748	2p16.1
PTCH1	Approved symbol	PTCH1	patched 1	HGNC:9585	9q22.32
XRCC2	Approved symbol	XRCC2	X-ray repair cross complementing 2	HGNC:12829	7q36.1
FANCA	Approved symbol	FANCA	FA complementation group A	HGNC:3582	16q24.3
BRAF	Approved symbol	BRAF	B-Raf proto-oncogene, serine/threonine kinase	HGNC:1097	7q34
FANCC	Approved symbol	FANCC	FA complementation group C	HGNC:3584	9q22.32
FANCB	Approved symbol	FANCB	FA complementation group B	HGNC:3583	Xp22.2
BTNL2	Approved symbol	BTNL2	butyrophilin like 2	HGNC:1142	6p21.32
FANCE	Approved symbol	FANCE	FA complementation group E	HGNC:3586	6p21.31
PALB2	Approved symbol	PALB2	partner and localizer of BRCA2	HGNC:26144	16p12.2
FANCG	Approved symbol	FANCG	FA complementation group G	HGNC:3588	9p13.3
PHOX2B	Approved symbol	PHOX2B	paired like homeobox 2B	HGNC:9143	4p13
PHOX2B	Alias symbol	PHOX2B	paired like homeobox 2B	HGNC:9143	4p13
FANCF	Approved symbol	FANCF	FA complementation group F	HGNC:3587	11p14.3
SMARCA4	Approved symbol	SMARCA4	SWI/SNF related, matrix associated, actin dependent regulator of chromatin, subfamily a, member 4	HGNC:11100	19p13.2
EXT1	Approved symbol	EXT1	exostosin glycosyltransferase 1	HGNC:3512	8q24.11
RPS26	Approved symbol	RPS26	ribosomal protein S26	HGNC:10414	12q13.2
CYLD	Approved symbol	CYLD	CYLD lysine 63 deubiquitinase	HGNC:2584	16q12.1
EXT2	Approved symbol	EXT2	exostosin glycosyltransferase 2	HGNC:3513	11p11.2
MC1R	Approved symbol	MC1R	melanocortin 1 receptor	HGNC:6929	16q24.3
CDK4	Approved symbol	CDK4	cyclin dependent kinase 4	HGNC:1773	12q14.1
MDM2	Approved symbol	MDM2	MDM2 proto-oncogene	HGNC:6973	12q15
NF1	Approved symbol	NF1	neurofibromin 1	HGNC:7765	17q11.2
ATM	Approved symbol	ATM	ATM serine/threonine kinase	HGNC:795	11q22.3
NF2	Approved symbol	NF2	neurofibromin 2	HGNC:7773	22q12.2
FGFR3	Approved symbol	FGFR3	fibroblast growth factor receptor 3	HGNC:3690	4p16.3
FGFR2	Approved symbol	FGFR2	fibroblast growth factor receptor 2	HGNC:3689	10q26.13
RPS24	Approved symbol	RPS24	ribosomal protein S24	HGNC:10411	10q22.3
BAP1	Approved symbol	BAP1	BRCA1 associated protein 1	HGNC:950	3p21.1
BAP1	Alias symbol	RNF2	ring finger protein 2	HGNC:10061	1q25.3
BAP1	Alias symbol	MAGI1	membrane associated guanylate kinase, WW and PDZ domain containing 1	HGNC:946	3p14.1
ATR	Approved symbol	ATR	ATR serine/threonine kinase	HGNC:882	3q23
ATR	Alias symbol	SERPINA2	serpin family A member 2 (gene/pseudogene)	HGNC:8985	14q32.13
ATR	Alias symbol	ANTXR1	ANTXR cell adhesion molecule 1	HGNC:21014	2p13.3
BMPR1A	Approved symbol	BMPR1A	bone morphogenetic protein receptor type 1A	HGNC:1076	10q23.2
EZH2	Approved symbol	EZH2	enhancer of zeste 2 polycomb repressive complex 2 subunit	HGNC:3527	7q36.1
TP73	Approved symbol	TP73	tumor protein p73	HGNC:12003	1p36.32
ALK	Approved symbol	ALK	ALK receptor tyrosine kinase	HGNC:427	2p23.2-p23.1
CDKN1C	Approved symbol	CDKN1C	cyclin dependent kinase inhibitor 1C	HGNC:1786	11p15.4
RET	Approved symbol	RET	ret proto-oncogene	HGNC:9967	10q11.21
CEP57	Approved symbol	CEP57	centrosomal protein 57	HGNC:30794	11q21
CDKN1B	Approved symbol	CDKN1B	cyclin dependent kinase inhibitor 1B	HGNC:1785	12p13.1
FOXE1	Approved symbol	FOXE1	forkhead box E1	HGNC:3806	9q22.33
PTEN	Approved symbol	PTEN	phosphatase and tensin homolog	HGNC:9588	10q23.31
PTPRJ	Approved symbol	PTPRJ	protein tyrosine phosphatase receptor type J	HGNC:9673	11p11.2
BRCA1	Approved symbol	BRCA1	BRCA1 DNA repair associated	HGNC:1100	17q21.31
BRCA2	Approved symbol	BRCA2	BRCA2 DNA repair associated	HGNC:1101	13q13.1
CDC73	Approved symbol	CDC73	cell division cycle 73	HGNC:16783	1q31.2
2020-12-01	Alias symbol	BHLHE40	basic helix-loop-helix family member e40	HGNC:1046	3p26.1
2020-12-01	Previous symbol	DELEC1	deleted in esophageal cancer 1	HGNC:23658	9q33.1
FLCN	Approved symbol	FLCN	folliculin	HGNC:27310	17p11.2
SPRED1	Approved symbol	SPRED1	sprouty related EVH1 domain containing 1	HGNC:20249	15q14
CASP10	Approved symbol	CASP10	caspase 10	HGNC:1500	2q33.1
RB1CC1	Approved symbol	RB1CC1	RB1 inducible coiled-coil 1	HGNC:15574	8q11.23
SUFU	Approved symbol	SUFU	SUFU negative regulator of hedgehog signaling	HGNC:16466	10q24.32
HRAS	Approved symbol	HRAS	HRas proto-oncogene, GTPase	HGNC:5173	11p15.5
POLH	Approved symbol	POLH	DNA polymerase eta	HGNC:9181	6p21.1
POLH	Alias symbol	POLQ	DNA polymerase theta	HGNC:9186	3q13.33
MSMB	Approved symbol	MSMB	microseminoprotein beta	HGNC:7372	10q11.22
DIS3L2	Approved symbol	DIS3L2	DIS3 like 3'-5' exoribonuclease 2	HGNC:28648	2q37.1
DCC	Approved symbol	DCC	DCC netrin 1 receptor	HGNC:2701	18q21.2
ELAC2	Approved symbol	ELAC2	elaC ribonuclease Z 2	HGNC:14198	17p12
RHBDF2	Approved symbol	RHBDF2	rhomboid 5 homolog 2	HGNC:20788	17q25.1
AXIN2	Approved symbol	AXIN2	axin 2	HGNC:904	17q24.1
DDB2	Approved symbol	DDB2	damage specific DNA binding protein 2	HGNC:2718	11p11.2
TGFBR2	Approved symbol	TGFBR2	transforming growth factor beta receptor 2	HGNC:11773	3p24.1
GREM1	Approved symbol	GREM1	gremlin 1, DAN family BMP antagonist	HGNC:2001	15q13.3
RAD51D	Approved symbol	RAD51D	RAD51 paralog D	HGNC:9823	17q12
RAD51C	Approved symbol	RAD51C	RAD51 paralog C	HGNC:9820	17q22
PIK3CA	Approved symbol	PIK3CA	phosphatidylinositol-4,5-bisphosphate 3-kinase catalytic subunit alpha	HGNC:8975	3q26.32
SDHAF2	Approved symbol	SDHAF2	succinate dehydrogenase complex assembly factor 2	HGNC:26034	11q12.2
PALLD	Approved symbol	PALLD	palladin, cytoskeletal associated protein	HGNC:17068	4q32.3
IRF1	Approved symbol	IRF1	interferon regulatory factor 1	HGNC:6116	5q31.1
KIT	Approved symbol	KIT	KIT proto-oncogene, receptor tyrosine kinase	HGNC:6342	4q12
MET	Approved symbol	MET	MET proto-oncogene, receptor tyrosine kinase	HGNC:7029	7q31
MET	Alias symbol	SLTM	SAFB like transcription modulator	HGNC:20709	15q22.1
ENG	Approved symbol	ENG	endoglin	HGNC:3349	9q34.11
CEBPA	Approved symbol	CEBPA	CCAAT enhancer binding protein alpha	HGNC:1833	19q13.11
FH	Approved symbol	FH	fumarate hydratase	HGNC:3700	1q43
RNASEL	Approved symbol	RNASEL	ribonuclease L	HGNC:10050	1q25.3
RPL11	Approved symbol	RPL11	ribosomal protein L11	HGNC:10301	1p36.11
PPM1D	Approved symbol	PPM1D	protein phosphatase, Mg2+/Mn2+ dependent 1D	HGNC:9277	17q23.3
EGFR	Approved symbol	EGFR	epidermal growth factor receptor	HGNC:3236	7p11.2
RAD54B	Approved symbol	RAD54B	RAD54 homolog B	HGNC:17228	8q22.1
RECQL4	Approved symbol	RECQL4	RecQ like helicase 4	HGNC:9949	8q24.3
NRAS	Approved symbol	NRAS	NRAS proto-oncogene, GTPase	HGNC:7989	1p13.2
WRN	Approved symbol	WRN	WRN RecQ like helicase	HGNC:12791	8p12
SLX4	Approved symbol	SLX4	SLX4 structure-specific endonuclease subunit	HGNC:23845	16p13.3
EPCAM	Approved symbol	EPCAM	epithelial cell adhesion molecule	HGNC:11529	2p21
POLD1	Approved symbol	POLD1	DNA polymerase delta 1, catalytic subunit	HGNC:9175	19q13.3
NSD1	Approved symbol	NSD1	nuclear receptor binding SET domain protein 1	HGNC:14234	5q35.3
ERBB2	Approved symbol	ERBB2	erb-b2 receptor tyrosine kinase 2	HGNC:3430	17q12
GPC3	Approved symbol	GPC3	glypican 3	HGNC:4451	Xq26.2
PMS2	Approved symbol	PMS2	PMS1 homolog 2, mismatch repair system component	HGNC:9122	7p22.1
RAD54L	Approved symbol	RAD54L	RAD54 like	HGNC:9826	1p34.1
VHL	Approved symbol	VHL	von Hippel-Lindau tumor suppressor	HGNC:12687	3p25.3
PMS1	Approved symbol	PMS1	PMS1 homolog 1, mismatch repair system component	HGNC:9121	2q32.2
MUTYH	Approved symbol	MUTYH	mutY DNA glycosylase	HGNC:7527	1p34.1
SMARCE1	Approved symbol	SMARCE1	SWI/SNF related, matrix associated, actin dependent regulator of chromatin, subfamily e, member 1	HGNC:11109	17q21.2
WWOX	Approved symbol	WWOX	WW domain containing oxidoreductase	HGNC:12799	16q23.1-q23.2
CDKN2A	Approved symbol	CDKN2A	cyclin dependent kinase inhibitor 2A	HGNC:1787	9p21.3
MRE11A	Previous symbol	MRE11	MRE11 homolog, double strand break repair nuclease	HGNC:7230	11q21
RPL35A	Approved symbol	RPL35A	ribosomal protein L35a	HGNC:10345	3q29
MLH1	Approved symbol	MLH1	mutL homolog 1	HGNC:7127	3p22.2
MLH3	Approved symbol	MLH3	mutL homolog 3	HGNC:7128	14q24.3
KLF6	Approved symbol	KLF6	Kruppel like factor 6	HGNC:2235	10p15.2
RAD50	Approved symbol	RAD50	RAD50 double strand break repair protein	HGNC:9816	5q31.1
RAD51	Approved symbol	RAD51	RAD51 recombinase	HGNC:9817	15q15.1
APC	Approved symbol	APC	APC regulator of WNT signaling pathway	HGNC:583	5q22.2
ERCC3	Approved symbol	ERCC3	ERCC excision repair 3, TFIIH core complex helicase subunit	HGNC:3435	2q14.3
ERCC4	Approved symbol	ERCC4	ERCC excision repair 4, endonuclease catalytic subunit	HGNC:3436	16p13.12
WT1	Approved symbol	WT1	WT1 transcription factor	HGNC:12796	11p13
ERCC1	Approved symbol	ERCC1	ERCC excision repair 1, endonuclease non-catalytic subunit	HGNC:3433	19q13.32
ERCC2	Approved symbol	ERCC2	ERCC excision repair 2, TFIIH core complex helicase subunit	HGNC:3434	19q13.32
BAX	Approved symbol	BAX	BCL2 associated X, apoptosis regulator	HGNC:959	19q13.33
CTNNB1	Approved symbol	CTNNB1	catenin beta 1	HGNC:2514	3p22.1
ERCC5	Approved symbol	ERCC5	ERCC excision repair 5, endonuclease	HGNC:3437	13q33.1
KRAS	Approved symbol	KRAS	KRAS proto-oncogene, GTPase	HGNC:6407	12p12.1

## Sheet: Cardiovascular diseases
Input	Match type	Approved symbol	Approved name	HGNC ID	Location
MYLK	Approved symbol	MYLK	myosin light chain kinase	HGNC:7590	3q21.1
GJA1	Approved symbol	GJA1	gap junction protein alpha 1	HGNC:4274	6q22.31
CREB3L3	Approved symbol	CREB3L3	cAMP responsive element binding protein 3 like 3	HGNC:18855	19p13.3
GJA5	Approved symbol	GJA5	gap junction protein alpha 5	HGNC:4279	1q21.2
AKT3	Approved symbol	AKT3	AKT serine/threonine kinase 3	HGNC:393	1q43-q44
MYOZ2	Approved symbol	MYOZ2	myozenin 2	HGNC:1330	4q26
SCN1B	Approved symbol	SCN1B	sodium voltage-gated channel beta subunit 1	HGNC:10586	19q13.11
TMPO	Approved symbol	TMPO	thymopoietin	HGNC:11875	12q23.1
NKX2-6	Approved symbol	NKX2-6	NK2 homeobox 6	HGNC:32940	8p21.2
ACTN2	Approved symbol	ACTN2	actinin alpha 2	HGNC:164	1q43
CACNA2D1	Approved symbol	CACNA2D1	calcium voltage-gated channel auxiliary subunit alpha2delta 1	HGNC:1399	7q21.11
FOXH1	Approved symbol	FOXH1	forkhead box H1	HGNC:3814	8q24.3
ANK2	Approved symbol	ANK2	ankyrin 2	HGNC:493	4q25-q26
SCN10A	Approved symbol	SCN10A	sodium voltage-gated channel alpha subunit 10	HGNC:10582	3p22.2
PRKAR1A	Approved symbol	PRKAR1A	protein kinase cAMP-dependent type I regulatory subunit alpha	HGNC:9388	17q24.2
SCO2	Approved symbol	SCO2	synthesis of cytochrome C oxidase 2	HGNC:10604	22q13.33
KCNQ1	Approved symbol	KCNQ1	potassium voltage-gated channel subfamily Q member 1	HGNC:6294	11p15.5-p15.4
MYL2	Approved symbol	MYL2	myosin light chain 2	HGNC:7583	12q24.11
MYL3	Approved symbol	MYL3	myosin light chain 3	HGNC:7584	3p21.31
AKAP9	Approved symbol	AKAP9	A-kinase anchoring protein 9	HGNC:379	7q21.2
ZFPM2	Approved symbol	ZFPM2	zinc finger protein, FOG family member 2	HGNC:16700	8q23
CETP	Approved symbol	CETP	cholesteryl ester transfer protein	HGNC:1869	16q13
GATA6	Approved symbol	GATA6	GATA binding protein 6	HGNC:4174	18q11.2
GATA4	Approved symbol	GATA4	GATA binding protein 4	HGNC:4173	8p23.1
PIK3R2	Approved symbol	PIK3R2	phosphoinositide-3-kinase regulatory subunit 2	HGNC:8980	19p13.11
MYO6	Approved symbol	MYO6	myosin VI	HGNC:7605	6q14.1
APOE	Approved symbol	APOE	apolipoprotein E	HGNC:613	19q13.32
APOB	Approved symbol	APOB	apolipoprotein B	HGNC:603	2p24.1
NKX2-5	Approved symbol	NKX2-5	NK2 homeobox 5	HGNC:2488	5q34
SCN3B	Approved symbol	SCN3B	sodium voltage-gated channel beta subunit 3	HGNC:20665	11q24.1
RBM10	Approved symbol	RBM10	RNA binding motif protein 10	HGNC:9896	Xp11.3
TRPM4	Approved symbol	TRPM4	transient receptor potential cation channel subfamily M member 4	HGNC:17993	19q13.33
GPIHBP1	Approved symbol	GPIHBP1	glycosylphosphatidylinositol anchored high density lipoprotein binding protein 1	HGNC:24945	8q24.3
JAG1	Approved symbol	JAG1	jagged canonical Notch ligand 1	HGNC:6188	20p12.2
DTNA	Approved symbol	DTNA	dystrobrevin alpha	HGNC:3057	18q12.1
JUP	Approved symbol	JUP	junction plakoglobin	HGNC:6207	17q21.2
NEBL	Approved symbol	NEBL	nebulette	HGNC:16932	10p12.31
GDF1	Approved symbol	GDF1	growth differentiation factor 1	HGNC:4214	19p13.11
BRAF	Approved symbol	BRAF	B-Raf proto-oncogene, serine/threonine kinase	HGNC:1097	7q34
MED13L	Approved symbol	MED13L	mediator complex subunit 13L	HGNC:22962	12q24.21
CALM3	Approved symbol	CALM3	calmodulin 3	HGNC:1449	19q13.32
CALM1	Approved symbol	CALM1	calmodulin 1	HGNC:1442	14q32.11
NODAL	Approved symbol	NODAL	nodal growth differentiation factor	HGNC:7865	10q22.1
SCN2B	Approved symbol	SCN2B	sodium voltage-gated channel beta subunit 2	HGNC:10589	11q23.3
RYR1	Approved symbol	RYR1	ryanodine receptor 1	HGNC:10483	19q13.2
RYR2	Approved symbol	RYR2	ryanodine receptor 2	HGNC:10484	1q43
CITED2	Approved symbol	CITED2	Cbp/p300 interacting transactivator with Glu/Asp rich carboxy-terminal domain 2	HGNC:1987	6q24.1
ELN	Approved symbol	ELN	elastin	HGNC:3327	7q11.23
ELN	Alias symbol	SMIM6	small integral membrane protein 6	HGNC:40032	17q25.1
PRKAG2	Approved symbol	PRKAG2	protein kinase AMP-activated non-catalytic subunit gamma 2	HGNC:9386	7q36.1
PCSK9	Approved symbol	PCSK9	proprotein convertase subtilisin/kexin type 9	HGNC:20001	1p32.3
MYPN	Approved symbol	MYPN	myopalladin	HGNC:23246	10q21.3
CSRP3	Approved symbol	CSRP3	cysteine and glycine rich protein 3	HGNC:2472	11p15.1
JPH2	Approved symbol	JPH2	junctophilin 2	HGNC:14202	20q13.12
TMEM43	Approved symbol	TMEM43	transmembrane protein 43	HGNC:28472	3p25.1
ANKRD1	Approved symbol	ANKRD1	ankyrin repeat domain 1	HGNC:15819	10q23.31
LDLRAP1	Approved symbol	LDLRAP1	low density lipoprotein receptor adaptor protein 1	HGNC:18640	1p36.11
EMD	Approved symbol	EMD	emerin	HGNC:3331	Xq28
HRAS	Approved symbol	HRAS	HRas proto-oncogene, GTPase	HGNC:5173	11p15.5
MYBPC3	Approved symbol	MYBPC3	myosin binding protein C3	HGNC:7551	11p11.2
ZHX3	Approved symbol	ZHX3	zinc fingers and homeoboxes 3	HGNC:15935	20q12
KCND3	Approved symbol	KCND3	potassium voltage-gated channel subfamily D member 3	HGNC:6239	1p13.2
SLC2A10	Approved symbol	SLC2A10	solute carrier family 2 member 10	HGNC:13444	20q13.12
GAA	Approved symbol	GAA	glucosidase alpha, acid	HGNC:4065	17q25.3
TNNC1	Approved symbol	TNNC1	troponin C1, slow skeletal and cardiac type	HGNC:11943	3p21.1
TNNC1	Alias symbol	TNNI3	troponin I3, cardiac type	HGNC:11947	19q13.42
SREBF2	Approved symbol	SREBF2	sterol regulatory element binding transcription factor 2	HGNC:11290	22q13.2
HADHA	Approved symbol	HADHA	hydroxyacyl-CoA dehydrogenase trifunctional multienzyme complex subunit alpha	HGNC:4801	2p23.3
TNNT2	Approved symbol	TNNT2	troponin T2, cardiac type	HGNC:11949	1q32.1
CRELD1	Approved symbol	CRELD1	cysteine rich with EGF like domains 1	HGNC:14630	3p25.3
CRYAB	Approved symbol	CRYAB	crystallin alpha B	HGNC:2389	11q23.1
FOXC1	Approved symbol	FOXC1	forkhead box C1	HGNC:3800	6p25.3
CTF1	Approved symbol	CTF1	cardiotrophin 1	HGNC:2499	16p11.2
NEXN	Approved symbol	NEXN	nexilin F-actin binding protein	HGNC:29557	1p31.1
KCNA5	Approved symbol	KCNA5	potassium voltage-gated channel subfamily A member 5	HGNC:6224	12p13.32
GNAI2	Approved symbol	GNAI2	G protein subunit alpha i2	HGNC:4385	3p21.31
NRAS	Approved symbol	NRAS	NRAS proto-oncogene, GTPase	HGNC:7989	1p13.2
SEPN1	Previous symbol	SELENON	selenoprotein N	HGNC:15999	1p36.11
LMNA	Approved symbol	LMNA	lamin A/C	HGNC:6636	1q22
FLNA	Approved symbol	FLNA	filamin A	HGNC:3754	Xq28
DMD	Approved symbol	DMD	dystrophin	HGNC:2928	Xp21.2-p21.1
SHOC2	Approved symbol	SHOC2	SHOC2 leucine rich repeat scaffold protein	HGNC:15454	10q25.2
CTNNA3	Approved symbol	CTNNA3	catenin alpha 3	HGNC:2511	10q21.3
FLNC	Approved symbol	FLNC	filamin C	HGNC:3756	7q32.1
LDLR	Approved symbol	LDLR	low density lipoprotein receptor	HGNC:6547	19p13.2
LEFTY2	Approved symbol	LEFTY2	left-right determination factor 2	HGNC:3122	1q42.12
COL3A1	Approved symbol	COL3A1	collagen type III alpha 1 chain	HGNC:2201	2q32.2
ALMS1	Approved symbol	ALMS1	ALMS1 centrosome and basal body associated protein	HGNC:428	2p13.1
TCAP	Approved symbol	TCAP	titin-cap	HGNC:11610	17q12
MYLK2	Approved symbol	MYLK2	myosin light chain kinase 2	HGNC:16243	20q11.21
HFE	Approved symbol	HFE	homeostatic iron regulator	HGNC:4886	6p22.2
EFEMP2	Approved symbol	EFEMP2	EGF containing fibulin extracellular matrix protein 2	HGNC:3219	11q13.1
SALL4	Approved symbol	SALL4	spalt like transcription factor 4	HGNC:15924	20q13.2
LAMP2	Approved symbol	LAMP2	lysosomal associated membrane protein 2	HGNC:6501	Xq24
NPPA	Approved symbol	NPPA	natriuretic peptide A	HGNC:7939	1p36.22
PITX2	Approved symbol	PITX2	paired like homeodomain 2	HGNC:9005	4q25
KCNH2	Approved symbol	KCNH2	potassium voltage-gated channel subfamily H member 2	HGNC:6251	7q36.1
ABCG8	Approved symbol	ABCG8	ATP binding cassette subfamily G member 8	HGNC:13887	2p21
MAP2K1	Approved symbol	MAP2K1	mitogen-activated protein kinase kinase 1	HGNC:6840	15q22.31
ABCG5	Approved symbol	ABCG5	ATP binding cassette subfamily G member 5	HGNC:13886	2p21
MAP2K2	Approved symbol	MAP2K2	mitogen-activated protein kinase kinase 2	HGNC:6842	19p13.3
TPM1	Approved symbol	TPM1	tropomyosin 1	HGNC:12010	15q22.2
SDHA	Approved symbol	SDHA	succinate dehydrogenase complex flavoprotein subunit A	HGNC:10680	5p15.33
CACNB2	Approved symbol	CACNB2	calcium voltage-gated channel auxiliary subunit beta 2	HGNC:1402	10p12
LOX	Approved symbol	LOX	lysyl oxidase	HGNC:6664	5q23.1
PKP2	Approved symbol	PKP2	plakophilin 2	HGNC:9024	12p11.21
RAF1	Approved symbol	RAF1	Raf-1 proto-oncogene, serine/threonine kinase	HGNC:9829	3p25.2
RAF1	Alias symbol	RNASE3	ribonuclease A family member 3	HGNC:10046	14q11.2
DSC2	Approved symbol	DSC2	desmocollin 2	HGNC:3036	18q12.1
DSC2	Alias symbol	DSC3	desmocollin 3	HGNC:3037	18q12.1
VCL	Approved symbol	VCL	vinculin	HGNC:12665	10q22.2
FBN2	Approved symbol	FBN2	fibrillin 2	HGNC:3604	5q23.3
NOTCH2	Approved symbol	NOTCH2	notch receptor 2	HGNC:7882	1p12
KCNE1	Approved symbol	KCNE1	potassium voltage-gated channel subfamily E regulatory subunit 1	HGNC:6240	21q22.12
NOTCH1	Approved symbol	NOTCH1	notch receptor 1	HGNC:7881	9q34.3
KCNE2	Approved symbol	KCNE2	potassium voltage-gated channel subfamily E regulatory subunit 2	HGNC:6242	21q22.11
KCNE3	Approved symbol	KCNE3	potassium voltage-gated channel subfamily E regulatory subunit 3	HGNC:6243	11q13.4
COX15	Approved symbol	COX15	cytochrome c oxidase assembly homolog COX15	HGNC:2263	10q24.2
LPL	Approved symbol	LPL	lipoprotein lipase	HGNC:6677	8p21.3
LTBP2	Approved symbol	LTBP2	latent transforming growth factor beta binding protein 2	HGNC:6715	14q24.3
LTBP2	Previous symbol	LTBP3	latent transforming growth factor beta binding protein 3	HGNC:6716	11q13.1
CACNA1C	Approved symbol	CACNA1C	calcium voltage-gated channel subunit alpha1 C	HGNC:1390	12p13.33
DPP6	Approved symbol	DPP6	dipeptidyl peptidase like 6	HGNC:3010	7q36.2
BAG3	Approved symbol	BAG3	BAG cochaperone 3	HGNC:939	10q26.11
MYH11	Approved symbol	MYH11	myosin heavy chain 11	HGNC:7569	16p13.11
SMAD2	Approved symbol	SMAD2	SMAD family member 2	HGNC:6768	18q21.1
DNAJC19	Approved symbol	DNAJC19	DnaJ heat shock protein family (Hsp40) member C19	HGNC:30528	3q26.33
TFAP2B	Approved symbol	TFAP2B	transcription factor AP-2 beta	HGNC:11743	6p12.3
GCKR	Approved symbol	GCKR	glucokinase regulator	HGNC:4196	2p23.3
GCKR	Alias symbol	MAP4K5	mitogen-activated protein kinase kinase kinase kinase 5	HGNC:6867	14q22.1
SMAD4	Approved symbol	SMAD4	SMAD family member 4	HGNC:6770	18q21.2
TGFB2	Approved symbol	TGFB2	transforming growth factor beta 2	HGNC:11768	1q41
SMAD3	Approved symbol	SMAD3	SMAD family member 3	HGNC:6769	15q22.33
TGFB1	Approved symbol	TGFB1	transforming growth factor beta 1	HGNC:11766	19q13.2
CAV3	Approved symbol	CAV3	caveolin 3	HGNC:1529	3p25.3
TGFB3	Approved symbol	TGFB3	transforming growth factor beta 3	HGNC:11769	14q24.3
DOLK	Approved symbol	DOLK	dolichol kinase	HGNC:23406	9q34.11
SMAD6	Approved symbol	SMAD6	SMAD family member 6	HGNC:6772	15q22.31
COL5A1	Approved symbol	COL5A1	collagen type V alpha 1 chain	HGNC:2209	9q34.3
COL5A2	Approved symbol	COL5A2	collagen type V alpha 2 chain	HGNC:2210	2q32.2
NF1	Approved symbol	NF1	neurofibromin 1	HGNC:7765	17q11.2
TAB2	Approved symbol	TAB2	TGF-beta activated kinase 1 (MAP3K7) binding protein 2	HGNC:17075	6q25.1
TGFBI	Approved symbol	TGFBI	transforming growth factor beta induced	HGNC:11771	5q31.1
FBN1	Approved symbol	FBN1	fibrillin 1	HGNC:3603	15q21.1
CALR3	Approved symbol	CALR3	calreticulin 3	HGNC:20407	19p13.11
HSPB8	Approved symbol	HSPB8	heat shock protein family B (small) member 8	HGNC:30171	12q24.23
HSPB8	Alias symbol	HSPB8	heat shock protein family B (small) member 8	HGNC:30171	12q24.23
FHL1	Approved symbol	FHL1	four and a half LIM domains 1	HGNC:3702	Xq26.3
FHL1	Alias symbol	CFH	complement factor H	HGNC:4883	1q31.3
CHD7	Approved symbol	CHD7	chromodomain helicase DNA binding protein 7	HGNC:20626	8q12.2
FHL2	Approved symbol	FHL2	four and a half LIM domains 2	HGNC:3703	2q12.2
ILK	Approved symbol	ILK	integrin linked kinase	HGNC:6040	11p15.4
LDB3	Approved symbol	LDB3	LIM domain binding 3	HGNC:15710	10q23.2
TAZ	Approved symbol	TAZ	tafazzin	HGNC:11577	Xq28
TAZ	Alias symbol	WWTR1	WW domain containing transcription regulator 1	HGNC:24042	3q25.1
SPRED1	Approved symbol	SPRED1	sprouty related EVH1 domain containing 1	HGNC:20249	15q14
SGCD	Approved symbol	SGCD	sarcoglycan delta	HGNC:10807	5q33.2-q33.3
SGCB	Approved symbol	SGCB	sarcoglycan beta	HGNC:10806	4q12
ZIC3	Approved symbol	ZIC3	Zic family member 3	HGNC:12874	Xq26.3
GATAD1	Approved symbol	GATAD1	GATA zinc finger domain containing 1	HGNC:29941	7q21.2
SCN5A	Approved symbol	SCN5A	sodium voltage-gated channel alpha subunit 5	HGNC:10593	3p22.2
SGCG	Approved symbol	SGCG	sarcoglycan gamma	HGNC:10809	13q12.12
SNTA1	Approved symbol	SNTA1	syntrophin alpha 1	HGNC:11167	20q11.21
DSP	Approved symbol	DSP	desmoplakin	HGNC:3052	6p24.3
KLF10	Approved symbol	KLF10	Kruppel like factor 10	HGNC:11810	8q22.3
APOA4	Approved symbol	APOA4	apolipoprotein A4	HGNC:602	11q23.3
ABCC9	Approved symbol	ABCC9	ATP binding cassette subfamily C member 9	HGNC:60	12p12.1
APOA5	Approved symbol	APOA5	apolipoprotein A5	HGNC:17288	11q23.3
TGFBR1	Approved symbol	TGFBR1	transforming growth factor beta receptor 1	HGNC:11772	9q22.33
TGFBR2	Approved symbol	TGFBR2	transforming growth factor beta receptor 2	HGNC:11773	3p24.1
TRDN	Approved symbol	TRDN	triadin	HGNC:12261	6q22.31
ACTA2	Approved symbol	ACTA2	actin alpha 2, smooth muscle	HGNC:130	10q23.31
TGFBR3	Approved symbol	TGFBR3	transforming growth factor beta receptor 3	HGNC:11774	1p22.1
ACTA1	Approved symbol	ACTA1	actin alpha 1, skeletal muscle	HGNC:129	1q42.13
PIK3CA	Approved symbol	PIK3CA	phosphatidylinositol-4,5-bisphosphate 3-kinase catalytic subunit alpha	HGNC:8975	3q26.32
RASA1	Approved symbol	RASA1	RAS p21 protein activator 1	HGNC:9871	5q14.3
CASQ2	Approved symbol	CASQ2	calsequestrin 2	HGNC:1513	1p13.1
RBM20	Approved symbol	RBM20	RNA binding motif protein 20	HGNC:27424	10q25.2
DSG2	Approved symbol	DSG2	desmoglein 2	HGNC:3049	18q12.1
SOS1	Approved symbol	SOS1	SOS Ras/Rac guanine nucleotide exchange factor 1	HGNC:11187	2p22.1
SLC25A4	Approved symbol	SLC25A4	solute carrier family 25 member 4	HGNC:10990	4q35.1
FXN	Approved symbol	FXN	frataxin	HGNC:3951	9q21.11
SCN4B	Approved symbol	SCN4B	sodium voltage-gated channel beta subunit 4	HGNC:10592	11q23.3
MYH6	Approved symbol	MYH6	myosin heavy chain 6	HGNC:7576	14q11.2
MYH7	Approved symbol	MYH7	myosin heavy chain 7	HGNC:7577	14q11.2
HCN4	Approved symbol	HCN4	hyperpolarization activated cyclic nucleotide gated potassium channel 4	HGNC:16882	15q24.1
LAMA2	Approved symbol	LAMA2	laminin subunit alpha 2	HGNC:6482	6q22.33
LAMA4	Approved symbol	LAMA4	laminin subunit alpha 4	HGNC:6484	6q21
TGFBRAP1	Approved symbol	TGFBRAP1	transforming growth factor beta receptor associated protein 1	HGNC:16836	2q12.1-q12.2
SEMA3E	Approved symbol	SEMA3E	semaphorin 3E	HGNC:10727	7q21.11
CBL	Approved symbol	CBL	Cbl proto-oncogene	HGNC:1541	11q23.3
TTN	Approved symbol	TTN	titin	HGNC:12403	2q31.2
LMF1	Approved symbol	LMF1	lipase maturation factor 1	HGNC:14154	16p13.3
PDLIM3	Approved symbol	PDLIM3	PDZ and LIM domain 3	HGNC:20767	4q35.1
PLN	Approved symbol	PLN	phospholamban	HGNC:9080	6q22.31
TTR	Approved symbol	TTR	transthyretin	HGNC:12405	18q12.1
CBS	Approved symbol	CBS	cystathionine beta-synthase	HGNC:1550	21q22.3
TBX20	Approved symbol	TBX20	T-box transcription factor 20	HGNC:11598	7p14.2
TNNI3	Approved symbol	TNNI3	troponin I3, cardiac type	HGNC:11947	19q13.42
KCNJ2	Approved symbol	KCNJ2	potassium inwardly rectifying channel subfamily J member 2	HGNC:6263	17q24.3
FKTN	Approved symbol	FKTN	fukutin	HGNC:3622	9q31.2
TBX1	Approved symbol	TBX1	T-box transcription factor 1	HGNC:11592	22q11.21
KCNJ5	Approved symbol	KCNJ5	potassium inwardly rectifying channel subfamily J member 5	HGNC:6266	11q24.3
FKRP	Approved symbol	FKRP	fukutin related protein	HGNC:17997	19q13.32
KCNJ8	Approved symbol	KCNJ8	potassium inwardly rectifying channel subfamily J member 8	HGNC:6269	12p12.1
TXNRD2	Approved symbol	TXNRD2	thioredoxin reductase 2	HGNC:18155	22q11.21
EYA4	Approved symbol	EYA4	EYA transcriptional coactivator and phosphatase 4	HGNC:3522	6q23.2
IRX4	Approved symbol	IRX4	iroquois homeobox 4	HGNC:6129	5p15.33
PTPN11	Approved symbol	PTPN11	protein tyrosine phosphatase non-receptor type 11	HGNC:9644	12q24.13
TBX5	Approved symbol	TBX5	T-box transcription factor 5	HGNC:11604	12q24.21
ACVR2B	Approved symbol	ACVR2B	activin A receptor type 2B	HGNC:174	3p22.2
TBX3	Approved symbol	TBX3	T-box transcription factor 3	HGNC:11602	12q24.21
CFC1	Approved symbol	CFC1	cripto, FRL-1, cryptic family 1	HGNC:18292	2q21.1
ACTC1	Approved symbol	ACTC1	actin alpha cardiac muscle 1	HGNC:143	15q14
DES	Approved symbol	DES	desmin	HGNC:2770	2q35
APOC2	Approved symbol	APOC2	apolipoprotein C2	HGNC:609	19q13.32
RANGRF	Approved symbol	RANGRF	RAN guanine nucleotide release factor	HGNC:17679	17p13
KRAS	Approved symbol	KRAS	KRAS proto-oncogene, GTPase	HGNC:6407	12p12.1
TLL1	Approved symbol	TLL1	tolloid like 1	HGNC:11843	4q32.3
GPD1L	Approved symbol	GPD1L	glycerol-3-phosphate dehydrogenase 1 like	HGNC:28956	3p22.3
GLA	Approved symbol	GLA	galactosidase alpha	HGNC:4296	Xq22.1
GLA	Alias symbol	NAT8	N-acetyltransferase 8 (putative)	HGNC:18069	2p13.1
MURC	Previous symbol	CAVIN4	caveolae associated protein 4	HGNC:33742	9q31.1
MTRR	Approved symbol	MTRR	5-methyltetrahydrofolate-homocysteine methyltransferase reductase	HGNC:7473	5p15.31
ITGB3	Approved symbol	ITGB3	integrin subunit beta 3	HGNC:6156	17q21.32
PROS1	Approved symbol	PROS1	protein S	HGNC:9456	3q11.1
ITGB2	Approved symbol	ITGB2	integrin subunit beta 2	HGNC:6155	21q22.3
SERPINE1	Approved symbol	SERPINE1	serpin family E member 1	HGNC:8583	7q22.1
MTR	Approved symbol	MTR	5-methyltetrahydrofolate-homocysteine methyltransferase	HGNC:7468	1q43
CYP2C19	Approved symbol	CYP2C19	cytochrome P450 family 2 subfamily C member 19	HGNC:2621	10q23.33
THBD	Approved symbol	THBD	thrombomodulin	HGNC:11784	20p11.21
SLCO1B1	Approved symbol	SLCO1B1	solute carrier organic anion transporter family member 1B1	HGNC:10959	12p12.1
FGB	Approved symbol	FGB	fibrinogen beta chain	HGNC:3662	4q31.3
VKORC1	Approved symbol	VKORC1	vitamin K epoxide reductase complex subunit 1	HGNC:23663	16p11.2
F10	Approved symbol	F10	coagulation factor X	HGNC:3528	13q34
ITGA3	Approved symbol	ITGA3	integrin subunit alpha 3	HGNC:6139	17q21.33
NOS3	Approved symbol	NOS3	nitric oxide synthase 3	HGNC:7876	7q36.1
NOS3	Alias symbol	NANOS3	nanos C2HC-type zinc finger 3	HGNC:22048	19p13.13
F12	Approved symbol	F12	coagulation factor XII	HGNC:3530	5q35.3
ITGA2	Approved symbol	ITGA2	integrin subunit alpha 2	HGNC:6137	5q11.2
CYP4F2	Approved symbol	CYP4F2	cytochrome P450 family 4 subfamily F member 2	HGNC:2645	19p13.12
F11	Approved symbol	F11	coagulation factor XI	HGNC:3529	4q35.2
F11	Alias symbol	ZNF160	zinc finger protein 160	HGNC:12948	19q13.42
MTHFR	Approved symbol	MTHFR	methylenetetrahydrofolate reductase	HGNC:7436	1p36.22
GP1BA	Approved symbol	GP1BA	glycoprotein Ib platelet subunit alpha	HGNC:4439	17p13.2
F2	Approved symbol	F2	coagulation factor II, thrombin	HGNC:3535	11p11.2
F3	Approved symbol	F3	coagulation factor III, tissue factor	HGNC:3541	1p21.3
F3	Alias symbol	CNTN1	contactin 1	HGNC:2171	12q12
AGT	Approved symbol	AGT	angiotensinogen	HGNC:333	1q42.2
AGT	Alias symbol	AGXT	alanine--glyoxylate and serine--pyruvate aminotransferase	HGNC:341	2q37.3
F5	Approved symbol	F5	coagulation factor V	HGNC:3542	1q24.2
CYP2C9	Approved symbol	CYP2C9	cytochrome P450 family 2 subfamily C member 9	HGNC:2623	10q23.33
F7	Approved symbol	F7	coagulation factor VII	HGNC:3544	13q34
F8	Approved symbol	F8	coagulation factor VIII	HGNC:3546	Xq28
F9	Approved symbol	F9	coagulation factor IX	HGNC:3551	Xq27.1
PROC	Approved symbol	PROC	protein C, inactivator of coagulation factors Va and VIIIa	HGNC:9451	2q14.3
AGTR1	Approved symbol	AGTR1	angiotensin II receptor type 1	HGNC:336	3q24
AGTR2	Approved symbol	AGTR2	angiotensin II receptor type 2	HGNC:338	Xq23
HRG	Approved symbol	HRG	histidine rich glycoprotein	HGNC:5181	3q27.3
HRG	Alias symbol	NRG1	neuregulin 1	HGNC:7997	8p12

## Sheet: Neurodegenerative & neurologica
Input	Match type	Approved symbol	Approved name	HGNC ID	Location
COL12A1	Approved symbol	COL12A1	collagen type XII alpha 1 chain	HGNC:2188	6q13-q14.1
ENO3	Approved symbol	ENO3	enolase 3	HGNC:3354	17p13.2
TSEN54	Approved symbol	TSEN54	tRNA splicing endonuclease subunit 54	HGNC:27561	17q25.1
GLE1	Approved symbol	GLE1	GLE1 RNA export mediator	HGNC:4315	9q34.11
FAM134B	Previous symbol	RETREG1	reticulophagy regulator 1	HGNC:25964	5p15.1
ZFYVE26	Approved symbol	ZFYVE26	zinc finger FYVE-type containing 26	HGNC:20761	14q24.1
TBK1	Approved symbol	TBK1	TANK binding kinase 1	HGNC:11584	12q14.2
ZFYVE27	Approved symbol	ZFYVE27	zinc finger FYVE-type containing 27	HGNC:26559	10q24.2
SCP2	Approved symbol	SCP2	sterol carrier protein 2	HGNC:10606	1p32.3
SCP2	Alias symbol	SYCP2	synaptonemal complex protein 2	HGNC:11490	20q13.33
SCP2	Alias symbol	CTDSP2	CTD small phosphatase 2	HGNC:17077	12q14.1
VPS35	Approved symbol	VPS35	VPS35 retromer complex component	HGNC:13487	16q11.2
MPV17	Approved symbol	MPV17	mitochondrial inner membrane protein MPV17	HGNC:7224	2p23.3
EARS2	Approved symbol	EARS2	glutamyl-tRNA synthetase 2, mitochondrial	HGNC:29419	16p12.2
PRKCG	Approved symbol	PRKCG	protein kinase C gamma	HGNC:9402	19q13.42
PHKA1	Approved symbol	PHKA1	phosphorylase kinase regulatory subunit alpha 1	HGNC:8925	Xq13.1
PDYN	Approved symbol	PDYN	prodynorphin	HGNC:8820	20p13
SOX10	Approved symbol	SOX10	SRY-box transcription factor 10	HGNC:11190	22q13.1
UNC13D	Approved symbol	UNC13D	unc-13 homolog D	HGNC:23147	17q25.3
SLC5A7	Approved symbol	SLC5A7	solute carrier family 5 member 7	HGNC:14025	2q12.3
SCN10A	Approved symbol	SCN10A	sodium voltage-gated channel alpha subunit 10	HGNC:10582	3p22.2
WDR81	Approved symbol	WDR81	WD repeat domain 81	HGNC:26600	17p13.3
BIN1	Approved symbol	BIN1	bridging integrator 1	HGNC:1052	2q14.3
SCO2	Approved symbol	SCO2	synthesis of cytochrome C oxidase 2	HGNC:10604	22q13.33
ORAI1	Approved symbol	ORAI1	ORAI calcium release-activated calcium modulator 1	HGNC:25896	12q24.31
NHLRC1	Approved symbol	NHLRC1	NHL repeat containing E3 ubiquitin protein ligase 1	HGNC:21576	6p22.3
HPRT1	Approved symbol	HPRT1	hypoxanthine phosphoribosyltransferase 1	HGNC:5157	Xq26.2-q26.3
OPTN	Approved symbol	OPTN	optineurin	HGNC:17142	10p13
GNE	Approved symbol	GNE	glucosamine (UDP-N-acetyl)-2-epimerase/N-acetylmannosamine kinase	HGNC:23657	9p13.3
MTMR2	Approved symbol	MTMR2	myotubularin related protein 2	HGNC:7450	11q21
SRCAP	Approved symbol	SRCAP	Snf2 related CREBBP activator protein	HGNC:16974	16p11.2
ABCB7	Approved symbol	ABCB7	ATP binding cassette subfamily B member 7	HGNC:48	Xq13.3
AIRE	Approved symbol	AIRE	autoimmune regulator	HGNC:360	21q22.3
PDGFB	Approved symbol	PDGFB	platelet derived growth factor subunit B	HGNC:8800	22q13.1
XPA	Approved symbol	XPA	XPA, DNA damage recognition and repair factor	HGNC:12814	9q22.33
XPC	Approved symbol	XPC	XPC complex subunit, DNA damage recognition and repair factor	HGNC:12816	3p25.1
GATA3	Approved symbol	GATA3	GATA binding protein 3	HGNC:4172	10p14
PLA2G6	Approved symbol	PLA2G6	phospholipase A2 group VI	HGNC:9039	22q13.1
SLC30A10	Approved symbol	SLC30A10	solute carrier family 30 member 10	HGNC:25355	1q41
LDHA	Approved symbol	LDHA	lactate dehydrogenase A	HGNC:6535	11p15.1
GJC2	Approved symbol	GJC2	gap junction protein gamma 2	HGNC:17494	1q42.13
TTPA	Approved symbol	TTPA	alpha tocopherol transfer protein	HGNC:12404	8q12.3
NKX2-1	Approved symbol	NKX2-1	NK2 homeobox 1	HGNC:11825	14q13.3
SLC19A3	Approved symbol	SLC19A3	solute carrier family 19 member 3	HGNC:16266	2q36.3
PIP5K1C	Approved symbol	PIP5K1C	phosphatidylinositol-4-phosphate 5-kinase type 1 gamma	HGNC:8996	19p13.3
CHST14	Approved symbol	CHST14	carbohydrate sulfotransferase 14	HGNC:24464	15q15.1
CTC1	Approved symbol	CTC1	CST telomere replication complex component 1	HGNC:26169	17p13.1
CHKB	Approved symbol	CHKB	choline kinase beta	HGNC:1938	22q13.33
HACE1	Approved symbol	HACE1	HECT domain and ankyrin repeat containing E3 ubiquitin protein ligase 1	HGNC:21033	6q16.3
PRRT2	Approved symbol	PRRT2	proline rich transmembrane protein 2	HGNC:30500	16p11.2
DMPK	Approved symbol	DMPK	DM1 protein kinase	HGNC:2933	19q13.32
FUCA1	Approved symbol	FUCA1	alpha-L-fucosidase 1	HGNC:4006	1p36.11
PMM2	Approved symbol	PMM2	phosphomannomutase 2	HGNC:9115	16p13.2
MTHFR	Approved symbol	MTHFR	methylenetetrahydrofolate reductase	HGNC:7436	1p36.22
BRAF	Approved symbol	BRAF	B-Raf proto-oncogene, serine/threonine kinase	HGNC:1097	7q34
ABCA7	Approved symbol	ABCA7	ATP binding cassette subfamily A member 7	HGNC:37	19p13.3
ERLIN2	Approved symbol	ERLIN2	ER lipid raft associated 2	HGNC:1356	8p11.23
L1CAM	Approved symbol	L1CAM	L1 cell adhesion molecule	HGNC:6470	Xq28
CP	Approved symbol	CP	ceruloplasmin	HGNC:2295	3q24-q25.1
SETX	Approved symbol	SETX	senataxin	HGNC:445	9q34.13
FA2H	Approved symbol	FA2H	fatty acid 2-hydroxylase	HGNC:21197	16q23.1
GJB1	Approved symbol	GJB1	gap junction protein beta 1	HGNC:4283	Xq13.1
TDP1	Approved symbol	TDP1	tyrosyl-DNA phosphodiesterase 1	HGNC:18884	14q32.11
PPT1	Approved symbol	PPT1	palmitoyl-protein thioesterase 1	HGNC:9325	1p34.2
LRSAM1	Approved symbol	LRSAM1	leucine rich repeat and sterile alpha motif containing 1	HGNC:25135	9q33.3-q34.11
HEXB	Approved symbol	HEXB	hexosaminidase subunit beta	HGNC:4879	5q13.3
KCNC3	Approved symbol	KCNC3	potassium voltage-gated channel subfamily C member 3	HGNC:6235	19q13.33
MTMR14	Approved symbol	MTMR14	myotubularin related protein 14	HGNC:26190	3p25.3
HEXA	Approved symbol	HEXA	hexosaminidase subunit alpha	HGNC:4878	15q23
PYGM	Approved symbol	PYGM	glycogen phosphorylase, muscle associated	HGNC:9726	11q13.1
SLC6A1	Approved symbol	SLC6A1	solute carrier family 6 member 1	HGNC:11042	3p25.3
WDR45	Approved symbol	WDR45	WD repeat domain 45	HGNC:28912	Xp11.23
LYST	Approved symbol	LYST	lysosomal trafficking regulator	HGNC:1968	1q42.3
LITAF	Approved symbol	LITAF	lipopolysaccharide induced TNF factor	HGNC:16841	16p13.13
SLC6A3	Approved symbol	SLC6A3	solute carrier family 6 member 3	HGNC:11049	5p15.33
PQBP1	Approved symbol	PQBP1	polyglutamine binding protein 1	HGNC:9330	Xp11.23
FARS2	Approved symbol	FARS2	phenylalanyl-tRNA synthetase 2, mitochondrial	HGNC:21062	6p25.1
MECP2	Approved symbol	MECP2	methyl-CpG binding protein 2	HGNC:6990	Xq28
IFIH1	Approved symbol	IFIH1	interferon induced with helicase C domain 1	HGNC:18873	2q24.2
AIFM1	Approved symbol	AIFM1	apoptosis inducing factor mitochondria associated 1	HGNC:8768	Xq26.1
TMEM43	Approved symbol	TMEM43	transmembrane protein 43	HGNC:28472	3p25.1
SMPD1	Approved symbol	SMPD1	sphingomyelin phosphodiesterase 1	HGNC:11120	11p15.4
FLVCR1	Approved symbol	FLVCR1	FLVCR heme transporter 1	HGNC:24682	1q32.3
NEFL	Approved symbol	NEFL	neurofilament light	HGNC:7739	8p21.2
TK2	Approved symbol	TK2	thymidine kinase 2	HGNC:11831	16q21
EMD	Approved symbol	EMD	emerin	HGNC:3331	Xq28
NEFH	Approved symbol	NEFH	neurofilament heavy	HGNC:7737	22q12.2
MYBPC1	Approved symbol	MYBPC1	myosin binding protein C1	HGNC:7549	12q23.2
ELOVL4	Approved symbol	ELOVL4	ELOVL fatty acid elongase 4	HGNC:14415	6q14.1
ARG1	Approved symbol	ARG1	arginase 1	HGNC:663	6q23.2
ARG1	Alias symbol	TINAGL1	tubulointerstitial nephritis antigen like 1	HGNC:19168	1p35.2
KCND3	Approved symbol	KCND3	potassium voltage-gated channel subfamily D member 3	HGNC:6239	1p13.2
PGAM2	Approved symbol	PGAM2	phosphoglycerate mutase 2	HGNC:8889	7p13
NIPA1	Approved symbol	NIPA1	NIPA magnesium transporter 1	HGNC:17043	15q11.2
PAX6	Approved symbol	PAX6	paired box 6	HGNC:8620	11p13
FAM126A	Approved symbol	FAM126A	family with sequence similarity 126 member A	HGNC:24587	7p15.3
SUMF1	Approved symbol	SUMF1	sulfatase modifying factor 1	HGNC:20376	3p26.1
HADHB	Approved symbol	HADHB	hydroxyacyl-CoA dehydrogenase trifunctional multienzyme complex subunit beta	HGNC:4803	2p23.3
HADHA	Approved symbol	HADHA	hydroxyacyl-CoA dehydrogenase trifunctional multienzyme complex subunit alpha	HGNC:4801	2p23.3
MED25	Approved symbol	MED25	mediator complex subunit 25	HGNC:28845	19q13.3
MED25	Alias symbol	MED9	mediator complex subunit 9	HGNC:25487	17p11.2
INF2	Approved symbol	INF2	inverted formin 2	HGNC:23791	14q32.33
MYOT	Approved symbol	MYOT	myotilin	HGNC:12399	5q31.2
KCNMA1	Approved symbol	KCNMA1	potassium calcium-activated channel subfamily M alpha 1	HGNC:6284	10q22.3
SDHAF1	Approved symbol	SDHAF1	succinate dehydrogenase complex assembly factor 1	HGNC:33867	19q13.12
GARS	Previous symbol	GARS1	glycyl-tRNA synthetase 1	HGNC:4162	7p14.3
L2HGDH	Approved symbol	L2HGDH	L-2-hydroxyglutarate dehydrogenase	HGNC:20499	14q21.3
ISPD	Previous symbol	CRPPA	CDP-L-ribitol pyrophosphorylase A	HGNC:37276	7p21.2
ISPD	Alias symbol	CRPPA	CDP-L-ribitol pyrophosphorylase A	HGNC:37276	7p21.2
CRYAB	Approved symbol	CRYAB	crystallin alpha B	HGNC:2389	11q23.1
KANK1	Approved symbol	KANK1	KN motif and ankyrin repeat domains 1	HGNC:19309	9p24.3
ASAH1	Approved symbol	ASAH1	N-acylsphingosine amidohydrolase 1	HGNC:735	8p22
GRN	Approved symbol	GRN	granulin precursor	HGNC:4601	17q21.31
CTDP1	Approved symbol	CTDP1	CTD phosphatase subunit 1	HGNC:2498	18q23
AP5Z1	Approved symbol	AP5Z1	adaptor related protein complex 5 subunit zeta 1	HGNC:22197	7p22.1
KCNA1	Approved symbol	KCNA1	potassium voltage-gated channel subfamily A member 1	HGNC:6218	12p13.32
ATL1	Approved symbol	ATL1	atlastin GTPase 1	HGNC:11231	14q22.1
HOXD10	Approved symbol	HOXD10	homeobox D10	HGNC:5133	2q31.1
ADCY6	Approved symbol	ADCY6	adenylate cyclase 6	HGNC:237	12q13.12
TMEM70	Approved symbol	TMEM70	transmembrane protein 70	HGNC:26050	8q21.11
ADCY5	Approved symbol	ADCY5	adenylate cyclase 5	HGNC:236	3q21.1
CHRND	Approved symbol	CHRND	cholinergic receptor nicotinic delta subunit	HGNC:1965	2q37.1
FGD4	Approved symbol	FGD4	FYVE, RhoGEF and PH domain containing 4	HGNC:19125	12p11.21
CHRNG	Approved symbol	CHRNG	cholinergic receptor nicotinic gamma subunit	HGNC:1967	2q37.1
CHRNE	Approved symbol	CHRNE	cholinergic receptor nicotinic epsilon subunit	HGNC:1966	17p13.2
TMEM67	Approved symbol	TMEM67	transmembrane protein 67	HGNC:28396	8q22.1
SLC17A5	Approved symbol	SLC17A5	solute carrier family 17 member 5	HGNC:10933	6q13
MFN2	Approved symbol	MFN2	mitofusin 2	HGNC:16877	1p36.22
ANO10	Approved symbol	ANO10	anoctamin 10	HGNC:25519	3p22.1-p21.33
DMD	Approved symbol	DMD	dystrophin	HGNC:2928	Xp21.2-p21.1
AGA	Approved symbol	AGA	aspartylglucosaminidase	HGNC:318	4q34.3
FLNC	Approved symbol	FLNC	filamin C	HGNC:3756	7q32.1
HARS	Previous symbol	HARS1	histidyl-tRNA synthetase 1	HGNC:4816	5q31.3
WWOX	Approved symbol	WWOX	WW domain containing oxidoreductase	HGNC:12799	16q23.1-q23.2
SLC16A1	Approved symbol	SLC16A1	solute carrier family 16 member 1	HGNC:10922	1p13.2
GPR56	Previous symbol	ADGRG1	adhesion G protein-coupled receptor G1	HGNC:4512	16q21
AGL	Approved symbol	AGL	amylo-alpha-1, 6-glucosidase, 4-alpha-glucanotransferase	HGNC:321	1p21.2
C10orf2	Previous symbol	TWNK	twinkle mtDNA helicase	HGNC:1160	10q24.31
KIAA0196	Previous symbol	WASHC5	WASH complex subunit 5	HGNC:28984	8q24.13
LRPPRC	Approved symbol	LRPPRC	leucine rich pentatricopeptide repeat containing	HGNC:15714	2p21
FIG4	Approved symbol	FIG4	FIG4 phosphoinositide 5-phosphatase	HGNC:16873	6q21
VMA21	Approved symbol	VMA21	vacuolar ATPase assembly factor VMA21	HGNC:22082	Xq28
PLP1	Approved symbol	PLP1	proteolipid protein 1	HGNC:9086	Xq22.2
AGRN	Approved symbol	AGRN	agrin	HGNC:329	1p36.33
MTFMT	Approved symbol	MTFMT	mitochondrial methionyl-tRNA formyltransferase	HGNC:29666	15q22.31
CHRM1	Approved symbol	CHRM1	cholinergic receptor muscarinic 1	HGNC:1950	11q12.3
ATP8A2	Approved symbol	ATP8A2	ATPase phospholipid transporting 8A2	HGNC:13533	13q12.13
FMR1	Approved symbol	FMR1	FMRP translational regulator 1	HGNC:3775	Xq27.3
PLOD2	Approved symbol	PLOD2	procollagen-lysine,2-oxoglutarate 5-dioxygenase 2	HGNC:9082	3q24
PARK7	Approved symbol	PARK7	Parkinsonism associated deglycase	HGNC:16369	1p36.23
PARK2	Previous symbol	PRKN	parkin RBR E3 ubiquitin protein ligase	HGNC:8607	6q26
ABHD12	Approved symbol	ABHD12	abhydrolase domain containing 12, lysophospholipase	HGNC:15868	20p11.21
ATCAY	Approved symbol	ATCAY	ATCAY kinesin light chain interacting caytaxin	HGNC:779	19p13.3
NAGLU	Approved symbol	NAGLU	N-acetyl-alpha-glucosaminidase	HGNC:7632	17q21.2
CFL2	Approved symbol	CFL2	cofilin 2	HGNC:1875	14q13.1
LAMP2	Approved symbol	LAMP2	lysosomal associated membrane protein 2	HGNC:6501	Xq24
NEK1	Approved symbol	NEK1	NIMA related kinase 1	HGNC:7744	4q33
PMPCA	Approved symbol	PMPCA	peptidase, mitochondrial processing subunit alpha	HGNC:18667	9q34.3
SLC16A2	Approved symbol	SLC16A2	solute carrier family 16 member 2	HGNC:10923	Xq13.2
MTPAP	Approved symbol	MTPAP	mitochondrial poly(A) polymerase	HGNC:25532	10p11.23
MTPAP	Alias symbol	MTPAP	mitochondrial poly(A) polymerase	HGNC:25532	10p11.23
GYG1	Approved symbol	GYG1	glycogenin 1	HGNC:4699	3q24
EPM2A	Approved symbol	EPM2A	EPM2A glucan phosphatase, laforin	HGNC:3413	6q24.3
TPM3	Approved symbol	TPM3	tropomyosin 3	HGNC:12012	1q21.3
TPM2	Approved symbol	TPM2	tropomyosin 2	HGNC:12011	9p13.3
VRK1	Approved symbol	VRK1	VRK serine/threonine kinase 1	HGNC:12718	14q32.2
BSCL2	Approved symbol	BSCL2	BSCL2 lipid droplet biogenesis associated, seipin	HGNC:15832	11q12.3
CACNB4	Approved symbol	CACNB4	calcium voltage-gated channel auxiliary subunit beta 4	HGNC:1404	2q23.3
STIM1	Approved symbol	STIM1	stromal interaction molecule 1	HGNC:11386	11p15.4
SQSTM1	Approved symbol	SQSTM1	sequestosome 1	HGNC:11280	5q35.3
FTL	Approved symbol	FTL	ferritin light chain	HGNC:3999	19q13.33
CSF1R	Approved symbol	CSF1R	colony stimulating factor 1 receptor	HGNC:2433	5q32
NOTCH3	Approved symbol	NOTCH3	notch receptor 3	HGNC:7883	19p13.12
RNASEH2C	Approved symbol	RNASEH2C	ribonuclease H2 subunit C	HGNC:24116	11q13.1
DNMT1	Approved symbol	DNMT1	DNA methyltransferase 1	HGNC:2976	19p13.2
RNASEH2B	Approved symbol	RNASEH2B	ribonuclease H2 subunit B	HGNC:25671	13q14.3
RNASEH2A	Approved symbol	RNASEH2A	ribonuclease H2 subunit A	HGNC:18518	19p13.13
BEAN1	Approved symbol	BEAN1	brain expressed associated with NEDD4 1	HGNC:24160	16q21
KCNE3	Approved symbol	KCNE3	potassium voltage-gated channel subfamily E regulatory subunit 3	HGNC:6243	11q13.4
ITPR1	Approved symbol	ITPR1	inositol 1,4,5-trisphosphate receptor type 1	HGNC:6180	3p26.1
ABHD5	Approved symbol	ABHD5	abhydrolase domain containing 5, lysophosphatidic acid acyltransferase	HGNC:21396	3p21.33
MTM1	Approved symbol	MTM1	myotubularin 1	HGNC:7448	Xq28
ATXN2	Approved symbol	ATXN2	ataxin 2	HGNC:10555	12q24.12
BAG3	Approved symbol	BAG3	BAG cochaperone 3	HGNC:939	10q26.11
PSAP	Approved symbol	PSAP	prosaposin	HGNC:9498	10q22.1
PSAP	Alias symbol	MTCH1	mitochondrial carrier 1	HGNC:17586	6p21.2
PGK1	Approved symbol	PGK1	phosphoglycerate kinase 1	HGNC:8896	Xq21.1
RNF170	Approved symbol	RNF170	ring finger protein 170	HGNC:25358	8p11.21
AP4S1	Approved symbol	AP4S1	adaptor related protein complex 4 subunit sigma 1	HGNC:575	14q12
DRD1	Approved symbol	DRD1	dopamine receptor D1	HGNC:3020	5q35.2
EIF2B5	Approved symbol	EIF2B5	eukaryotic translation initiation factor 2B subunit epsilon	HGNC:3261	3q27.1
EIF2B4	Approved symbol	EIF2B4	eukaryotic translation initiation factor 2B subunit delta	HGNC:3260	2p23.3
EIF2B3	Approved symbol	EIF2B3	eukaryotic translation initiation factor 2B subunit gamma	HGNC:3259	1p34.1
TOR1A	Approved symbol	TOR1A	torsin family 1 member A	HGNC:3098	9q34.11
EIF2B2	Approved symbol	EIF2B2	eukaryotic translation initiation factor 2B subunit beta	HGNC:3258	14q24.3
FUS	Approved symbol	FUS	FUS RNA binding protein	HGNC:4010	16p11.2
WFS1	Approved symbol	WFS1	wolframin ER transmembrane glycoprotein	HGNC:12762	4p16.1
GFPT1	Approved symbol	GFPT1	glutamine--fructose-6-phosphate transaminase 1	HGNC:4241	2p13.3
NEB	Approved symbol	NEB	nebulin	HGNC:7720	2q23.3
PHKB	Approved symbol	PHKB	phosphorylase kinase regulatory subunit beta	HGNC:8927	16q12.1
GFAP	Approved symbol	GFAP	glial fibrillary acidic protein	HGNC:4235	17q21.31
REEP1	Approved symbol	REEP1	receptor accessory protein 1	HGNC:25786	2p11.2
UQCRQ	Approved symbol	UQCRQ	ubiquinol-cytochrome c reductase complex III subunit VII	HGNC:29594	5q31.1
TPP1	Approved symbol	TPP1	tripeptidyl peptidase 1	HGNC:2073	11p15.4
TPP1	Alias symbol	ACD	ACD shelterin complex subunit and telomerase recruitment factor	HGNC:25070	16q22.1
ACO2	Approved symbol	ACO2	aconitase 2	HGNC:118	22q13.2
EIF4G1	Approved symbol	EIF4G1	eukaryotic translation initiation factor 4 gamma 1	HGNC:3296	3q27.1
POMT2	Approved symbol	POMT2	protein O-mannosyltransferase 2	HGNC:19743	14q24.3
LRRK2	Approved symbol	LRRK2	leucine rich repeat kinase 2	HGNC:18618	12q12
FHL1	Approved symbol	FHL1	four and a half LIM domains 1	HGNC:3702	Xq26.3
FHL1	Alias symbol	CFH	complement factor H	HGNC:4883	1q31.3
POMT1	Approved symbol	POMT1	protein O-mannosyltransferase 1	HGNC:9202	9q34.13
PTEN	Approved symbol	PTEN	phosphatase and tensin homolog	HGNC:9588	10q23.31
DYSF	Approved symbol	DYSF	dysferlin	HGNC:3097	2p13.2
ETFA	Approved symbol	ETFA	electron transfer flavoprotein subunit alpha	HGNC:3481	15q24.2-q24.3
TREM2	Approved symbol	TREM2	triggering receptor expressed on myeloid cells 2	HGNC:17761	6p21.1
ETFB	Approved symbol	ETFB	electron transfer flavoprotein subunit beta	HGNC:3482	19q13.41
SYNE2	Approved symbol	SYNE2	spectrin repeat containing nuclear envelope protein 2	HGNC:17084	14q23.2
SYNE1	Approved symbol	SYNE1	spectrin repeat containing nuclear envelope protein 1	HGNC:17089	6q25.2
SGCE	Approved symbol	SGCE	sarcoglycan epsilon	HGNC:10808	7q21.3
AP4M1	Approved symbol	AP4M1	adaptor related protein complex 4 subunit mu 1	HGNC:574	7q22.1
KBTBD13	Approved symbol	KBTBD13	kelch repeat and BTB domain containing 13	HGNC:37227	15q22.31
ATP7B	Approved symbol	ATP7B	ATPase copper transporting beta	HGNC:870	13q14.3
SGCD	Approved symbol	SGCD	sarcoglycan delta	HGNC:10807	5q33.2-q33.3
GM2A	Approved symbol	GM2A	GM2 ganglioside activator	HGNC:4367	5q33.1
OPA1	Approved symbol	OPA1	OPA1 mitochondrial dynamin like GTPase	HGNC:8140	3q29
OPA1	Alias symbol	MED12	mediator complex subunit 12	HGNC:11957	Xq13.1
SGCA	Approved symbol	SGCA	sarcoglycan alpha	HGNC:10805	17q21.33
SPR	Approved symbol	SPR	sepiapterin reductase	HGNC:11257	2p13.2
SPR	Alias symbol	TACR1	tachykinin receptor 1	HGNC:11526	2p12
SGCB	Approved symbol	SGCB	sarcoglycan beta	HGNC:10806	4q12
OPA3	Approved symbol	OPA3	outer mitochondrial membrane lipid metabolism regulator OPA3	HGNC:8142	19q13.32
ATP7A	Approved symbol	ATP7A	ATPase copper transporting alpha	HGNC:869	Xq21.1
EIF2B1	Approved symbol	EIF2B1	eukaryotic translation initiation factor 2B subunit alpha	HGNC:3257	12q24.31
CEP290	Approved symbol	CEP290	centrosomal protein 290	HGNC:29021	12q21.32
SPG11	Approved symbol	SPG11	SPG11 vesicle trafficking associated, spatacsin	HGNC:11226	15q21.1
PGM1	Approved symbol	PGM1	phosphoglucomutase 1	HGNC:8905	1p31.3
SGCG	Approved symbol	SGCG	sarcoglycan gamma	HGNC:10809	13q12.12
DST	Approved symbol	DST	dystonin	HGNC:1090	6p12.1
RNASET2	Approved symbol	RNASET2	ribonuclease T2	HGNC:21686	6q27
PLEKHG5	Approved symbol	PLEKHG5	pleckstrin homology and RhoGEF domain containing G5	HGNC:29105	1p36.31
SIGMAR1	Approved symbol	SIGMAR1	sigma non-opioid intracellular receptor 1	HGNC:8157	9p13.3
VPS13A	Approved symbol	VPS13A	vacuolar protein sorting 13 homolog A	HGNC:1908	9q21.2
NGF	Approved symbol	NGF	nerve growth factor	HGNC:7808	1p13.2
SLC25A15	Approved symbol	SLC25A15	solute carrier family 25 member 15	HGNC:10985	13q14.11
NPC1	Approved symbol	NPC1	NPC intracellular cholesterol transporter 1	HGNC:7897	18q11.2
RRM2B	Approved symbol	RRM2B	ribonucleotide reductase regulatory TP53 inducible subunit M2B	HGNC:17296	8q22.3
DNAJC6	Approved symbol	DNAJC6	DnaJ heat shock protein family (Hsp40) member C6	HGNC:15469	1p31.3
NPC2	Approved symbol	NPC2	NPC intracellular cholesterol transporter 2	HGNC:14537	14q24.3
DNAJC5	Approved symbol	DNAJC5	DnaJ heat shock protein family (Hsp40) member C5	HGNC:16235	20q13.33
POLR1C	Approved symbol	POLR1C	RNA polymerase I and III subunit C	HGNC:20194	6p21.1
ITGA7	Approved symbol	ITGA7	integrin subunit alpha 7	HGNC:6143	12q13.2
ANG	Approved symbol	ANG	angiogenin	HGNC:483	14q11.2
SLC25A12	Approved symbol	SLC25A12	solute carrier family 25 member 12	HGNC:10982	2q31.1
ASPA	Approved symbol	ASPA	aspartoacylase	HGNC:756	17p13.2
FXN	Approved symbol	FXN	frataxin	HGNC:3951	9q21.11
PRPS1	Approved symbol	PRPS1	phosphoribosyl pyrophosphate synthetase 1	HGNC:9462	Xq22.3
NLGN1	Approved symbol	NLGN1	neuroligin 1	HGNC:14291	3q26.31
LRP4	Approved symbol	LRP4	LDL receptor related protein 4	HGNC:6696	11p11.2
LRP4	Alias symbol	CORIN	corin, serine peptidase	HGNC:19012	4p12
FOXRED1	Approved symbol	FOXRED1	FAD dependent oxidoreductase domain containing 1	HGNC:26927	11q24.2
TTN	Approved symbol	TTN	titin	HGNC:12403	2q31.2
DNAJB2	Approved symbol	DNAJB2	DnaJ heat shock protein family (Hsp40) member B2	HGNC:5228	2q35
DCAF17	Approved symbol	DCAF17	DDB1 and CUL4 associated factor 17	HGNC:25784	2q31.1
TTR	Approved symbol	TTR	transthyretin	HGNC:12405	18q12.1
DNAJB6	Approved symbol	DNAJB6	DnaJ heat shock protein family (Hsp40) member B6	HGNC:14888	7q36.3
ARL13B	Approved symbol	ARL13B	ADP ribosylation factor like GTPase 13B	HGNC:25419	3q11.1-q11.2
TNNI2	Approved symbol	TNNI2	troponin I2, fast skeletal type	HGNC:11946	11p15.5
D2HGDH	Approved symbol	D2HGDH	D-2-hydroxyglutarate dehydrogenase	HGNC:28358	2q37.3
SLC25A20	Approved symbol	SLC25A20	solute carrier family 25 member 20	HGNC:1421	3p21.31
KCNJ2	Approved symbol	KCNJ2	potassium inwardly rectifying channel subfamily J member 2	HGNC:6263	17q24.3
FKTN	Approved symbol	FKTN	fukutin	HGNC:3622	9q31.2
UBQLN2	Approved symbol	UBQLN2	ubiquilin 2	HGNC:12509	Xp11.21
NDUFA9	Approved symbol	NDUFA9	NADH:ubiquinone oxidoreductase subunit A9	HGNC:7693	12p13.3
NTRK1	Approved symbol	NTRK1	neurotrophic receptor tyrosine kinase 1	HGNC:8031	1q23.1
NOP56	Approved symbol	NOP56	NOP56 ribonucleoprotein	HGNC:15911	20p13
KCNJ5	Approved symbol	KCNJ5	potassium inwardly rectifying channel subfamily J member 5	HGNC:6266	11q24.3
KCNJ10	Approved symbol	KCNJ10	potassium inwardly rectifying channel subfamily J member 10	HGNC:6256	1q23.2
FKRP	Approved symbol	FKRP	fukutin related protein	HGNC:17997	19q13.32
TRPA1	Approved symbol	TRPA1	transient receptor potential cation channel subfamily A member 1	HGNC:497	8q21.11
NDUFA2	Approved symbol	NDUFA2	NADH:ubiquinone oxidoreductase subunit A2	HGNC:7685	5q31.3
NDUFA1	Approved symbol	NDUFA1	NADH:ubiquinone oxidoreductase subunit A1	HGNC:7683	Xq24
SYT14	Approved symbol	SYT14	synaptotagmin 14	HGNC:23143	1q32.2
MCOLN1	Approved symbol	MCOLN1	mucolipin 1	HGNC:13356	19p13.2
KIAA0226	Previous symbol	RUBCN	rubicon autophagy regulator	HGNC:28991	3q29
PINK1	Approved symbol	PINK1	PTEN induced kinase 1	HGNC:14581	1p36.12
PC	Approved symbol	PC	pyruvate carboxylase	HGNC:8636	11q13.2
PC	Alias symbol	PODXL	podocalyxin like	HGNC:9171	7q32.3
SUCLA2	Approved symbol	SUCLA2	succinate-CoA ligase ADP-forming subunit beta	HGNC:11448	13q14.2
POLR3A	Approved symbol	POLR3A	RNA polymerase III subunit A	HGNC:30074	10q22.3
POLR3B	Approved symbol	POLR3B	RNA polymerase III subunit B	HGNC:30348	12q23.3
VAPB	Approved symbol	VAPB	VAMP associated protein B and C	HGNC:12649	20q13.32
PSAT1	Approved symbol	PSAT1	phosphoserine aminotransferase 1	HGNC:19129	9q21.2
FOLR1	Approved symbol	FOLR1	folate receptor alpha	HGNC:3791	11q13.4
PFKM	Approved symbol	PFKM	phosphofructokinase, muscle	HGNC:8877	12q13.11
TRIM32	Approved symbol	TRIM32	tripartite motif containing 32	HGNC:16380	9q33.1
MMACHC	Approved symbol	MMACHC	metabolism of cobalamin associated C	HGNC:24525	1p34.1
SPG21	Approved symbol	SPG21	SPG21 abhydrolase domain containing, maspardin	HGNC:20373	15q22.31
SPG20	Previous symbol	SPART	spartin	HGNC:18514	13q13.3
APP	Approved symbol	APP	amyloid beta precursor protein	HGNC:620	21q21.3
PANK2	Approved symbol	PANK2	pantothenate kinase 2	HGNC:15894	20p13
PRF1	Approved symbol	PRF1	perforin 1	HGNC:9360	10q22.1
MLC1	Approved symbol	MLC1	modulator of VRAC current 1	HGNC:17082	22q13.33
ACTB	Approved symbol	ACTB	actin beta	HGNC:132	7p22.1
PEX26	Approved symbol	PEX26	peroxisomal biogenesis factor 26	HGNC:22965	22q11.21
DAG1	Approved symbol	DAG1	dystroglycan 1	HGNC:2666	3p21.31
PIEZO2	Approved symbol	PIEZO2	piezo type mechanosensitive ion channel component 2	HGNC:26270	18p11.22-p11.21
SLC12A6	Approved symbol	SLC12A6	solute carrier family 12 member 6	HGNC:10914	15q14
FBXO7	Approved symbol	FBXO7	F-box protein 7	HGNC:13586	22q12.3
SIL1	Approved symbol	SIL1	SIL1 nucleotide exchange factor	HGNC:24624	5q31.2
C12orf65	Approved symbol	C12orf65	chromosome 12 open reading frame 65	HGNC:26784	12q24.31
ACVR1	Approved symbol	ACVR1	activin A receptor type 1	HGNC:171	2q24.1
ARSA	Approved symbol	ARSA	arylsulfatase A	HGNC:713	22q13.33
PDHX	Approved symbol	PDHX	pyruvate dehydrogenase complex component X	HGNC:21350	11p13
ENTPD1	Approved symbol	ENTPD1	ectonucleoside triphosphate diphosphohydrolase 1	HGNC:3363	10q24.1
MUSK	Approved symbol	MUSK	muscle associated receptor tyrosine kinase	HGNC:7525	9q31.3
ALG6	Approved symbol	ALG6	ALG6 alpha-1,3-glucosyltransferase	HGNC:23157	1p31.3
ALG2	Approved symbol	ALG2	ALG2 alpha-1,3/1,6-mannosyltransferase	HGNC:23159	9q22.33
BCS1L	Approved symbol	BCS1L	BCS1 homolog, ubiquinol-cytochrome c reductase complex chaperone	HGNC:1020	2q35
THAP1	Approved symbol	THAP1	THAP domain containing 1	HGNC:20856	8p11.21
CYP27A1	Approved symbol	CYP27A1	cytochrome P450 family 27 subfamily A member 1	HGNC:2605	2q35
AFG3L2	Approved symbol	AFG3L2	AFG3 like matrix AAA peptidase subunit 2	HGNC:315	18p11.21
BTD	Approved symbol	BTD	biotinidase	HGNC:1122	3p25.1
KARS	Previous symbol	KARS1	lysyl-tRNA synthetase 1	HGNC:6215	16q23.1
KCNQ2	Approved symbol	KCNQ2	potassium voltage-gated channel subfamily Q member 2	HGNC:6296	20q13.33
PFN1	Approved symbol	PFN1	profilin 1	HGNC:8881	17p13.2
GCDH	Approved symbol	GCDH	glutaryl-CoA dehydrogenase	HGNC:4189	19p13.13
SLC22A5	Approved symbol	SLC22A5	solute carrier family 22 member 5	HGNC:10969	5q31.1
AARS2	Approved symbol	AARS2	alanyl-tRNA synthetase 2, mitochondrial	HGNC:21022	6p21.1
HEPACAM	Approved symbol	HEPACAM	hepatic and glial cell adhesion molecule	HGNC:26361	11q24.2
HEPACAM	Alias symbol	HEPACAM	hepatic and glial cell adhesion molecule	HGNC:26361	11q24.2
FOXG1	Approved symbol	FOXG1	forkhead box G1	HGNC:3811	14q12
MTTP	Approved symbol	MTTP	microsomal triglyceride transfer protein	HGNC:7467	4q23
MTTP	Previous symbol	MT-TP	mitochondrially encoded tRNA-Pro (CCN)	HGNC:7494	mitochondria
STXBP2	Approved symbol	STXBP2	syntaxin binding protein 2	HGNC:11445	19p13.2
PEX11B	Approved symbol	PEX11B	peroxisomal biogenesis factor 11 beta	HGNC:8853	1q21.1
ARX	Approved symbol	ARX	aristaless related homeobox	HGNC:18060	Xp21.3
PIK3R5	Approved symbol	PIK3R5	phosphoinositide-3-kinase regulatory subunit 5	HGNC:30035	17p13.1
TTBK2	Approved symbol	TTBK2	tau tubulin kinase 2	HGNC:19141	15q15.2
SPAST	Approved symbol	SPAST	spastin	HGNC:11233	2p22.3
NEU1	Approved symbol	NEU1	neuraminidase 1	HGNC:7758	6p21.33
APOE	Approved symbol	APOE	apolipoprotein E	HGNC:613	19q13.32
SPTBN2	Approved symbol	SPTBN2	spectrin beta, non-erythrocytic 2	HGNC:11276	11q13.2
EGR2	Approved symbol	EGR2	early growth response 2	HGNC:3239	10q21.3
SURF1	Approved symbol	SURF1	SURF1 cytochrome c oxidase assembly factor	HGNC:11474	9q34.2
TREX1	Approved symbol	TREX1	three prime repair exonuclease 1	HGNC:12269	3p21.31
SLC33A1	Approved symbol	SLC33A1	solute carrier family 33 member 1	HGNC:95	3q25.31
RAB39B	Approved symbol	RAB39B	RAB39B, member RAS oncogene family	HGNC:16499	Xq28
AIMP1	Approved symbol	AIMP1	aminoacyl tRNA synthetase complex interacting multifunctional protein 1	HGNC:10648	4q24
OCLN	Approved symbol	OCLN	occludin	HGNC:8104	5q13.2
TH	Approved symbol	TH	tyrosine hydroxylase	HGNC:11782	11p15.5
NDUFAF6	Approved symbol	NDUFAF6	NADH:ubiquinone oxidoreductase complex assembly factor 6	HGNC:28625	8q22.1
WNK1	Approved symbol	WNK1	WNK lysine deficient protein kinase 1	HGNC:14540	12p13.33
NDUFAF5	Approved symbol	NDUFAF5	NADH:ubiquinone oxidoreductase complex assembly factor 5	HGNC:15899	20p12.1
CCDC88C	Approved symbol	CCDC88C	coiled-coil domain containing 88C	HGNC:19967	14q32.11-q32.12
NDUFAF2	Approved symbol	NDUFAF2	NADH:ubiquinone oxidoreductase complex assembly factor 2	HGNC:28086	5q12.1
ATM	Approved symbol	ATM	ATM serine/threonine kinase	HGNC:795	11q22.3
ALDH18A1	Approved symbol	ALDH18A1	aldehyde dehydrogenase 18 family member A1	HGNC:9722	10q24.1
NDUFAF1	Approved symbol	NDUFAF1	NADH:ubiquinone oxidoreductase complex assembly factor 1	HGNC:18828	15q15.1
ADCK3	Previous symbol	COQ8A	coenzyme Q8A	HGNC:16812	1q42.13
SCN2A	Approved symbol	SCN2A	sodium voltage-gated channel alpha subunit 2	HGNC:10588	2q24.3
ITM2B	Approved symbol	ITM2B	integral membrane protein 2B	HGNC:6174	13q14.2
AARS	Previous symbol	AARS1	alanyl-tRNA synthetase 1	HGNC:20	16q22.1
RYR1	Approved symbol	RYR1	ryanodine receptor 1	HGNC:10483	19q13.2
FKBP10	Approved symbol	FKBP10	FKBP prolyl isomerase 10	HGNC:18169	17q21.2
GFM1	Approved symbol	GFM1	G elongation factor mitochondrial 1	HGNC:13780	3q25.32
ACY1	Approved symbol	ACY1	aminoacylase 1	HGNC:177	3p21.2
MSTN	Approved symbol	MSTN	myostatin	HGNC:4223	2q32.2
TENM4	Approved symbol	TENM4	teneurin transmembrane protein 4	HGNC:29945	11q14.1
FASTKD2	Approved symbol	FASTKD2	FAST kinase domains 2	HGNC:29160	2q33.3
FKBP14	Approved symbol	FKBP14	FKBP prolyl isomerase 14	HGNC:18625	7p14.3
GBE1	Approved symbol	GBE1	1,4-alpha-glucan branching enzyme 1	HGNC:4180	3p12.2
AP4E1	Approved symbol	AP4E1	adaptor related protein complex 4 subunit epsilon 1	HGNC:573	15q21.2
VLDLR	Approved symbol	VLDLR	very low density lipoprotein receptor	HGNC:12698	9p24.2
IKBKAP	Previous symbol	ELP1	elongator complex protein 1	HGNC:5959	9q31.3
GYS1	Approved symbol	GYS1	glycogen synthase 1	HGNC:4706	19q13.33
UCHL1	Approved symbol	UCHL1	ubiquitin C-terminal hydrolase L1	HGNC:12513	4p13
SPTLC1	Approved symbol	SPTLC1	serine palmitoyltransferase long chain base subunit 1	HGNC:11277	9q22.31
ACADL	Approved symbol	ACADL	acyl-CoA dehydrogenase long chain	HGNC:88	2q34
AUH	Approved symbol	AUH	AU RNA binding methylglutaconyl-CoA hydratase	HGNC:890	9q22.31
SPTLC2	Approved symbol	SPTLC2	serine palmitoyltransferase long chain base subunit 2	HGNC:11278	14q24.3
PRX	Approved symbol	PRX	periaxin	HGNC:13797	19q13.2
PRX	Alias symbol	PRDX6	peroxiredoxin 6	HGNC:16753	1q25.1
IDS	Approved symbol	IDS	iduronate 2-sulfatase	HGNC:5389	Xq28
KIF1B	Approved symbol	KIF1B	kinesin family member 1B	HGNC:16636	1p36.22
PHGDH	Approved symbol	PHGDH	phosphoglycerate dehydrogenase	HGNC:8923	1p12
ACADM	Approved symbol	ACADM	acyl-CoA dehydrogenase medium chain	HGNC:89	1p31.1
KIF1A	Approved symbol	KIF1A	kinesin family member 1A	HGNC:888	2q37.3
DLAT	Approved symbol	DLAT	dihydrolipoamide S-acetyltransferase	HGNC:2896	11q23.1
ACADS	Approved symbol	ACADS	acyl-CoA dehydrogenase short chain	HGNC:90	12q24.31
CTSD	Approved symbol	CTSD	cathepsin D	HGNC:2529	11p15.5
CC2D2A	Approved symbol	CC2D2A	coiled-coil and C2 domain containing 2A	HGNC:29253	4p15.32
GAA	Approved symbol	GAA	glucosidase alpha, acid	HGNC:4065	17q25.3
ACAD9	Approved symbol	ACAD9	acyl-CoA dehydrogenase family member 9	HGNC:21497	3q21.3
AMPD1	Approved symbol	AMPD1	adenosine monophosphate deaminase 1	HGNC:468	1p13.2
CYP7B1	Approved symbol	CYP7B1	cytochrome P450 family 7 subfamily B member 1	HGNC:2652	8q12.3
ANO5	Approved symbol	ANO5	anoctamin 5	HGNC:27337	11p14.3
ALDH5A1	Approved symbol	ALDH5A1	aldehyde dehydrogenase 5 family member A1	HGNC:408	6p22.3
TNNT1	Approved symbol	TNNT1	troponin T1, slow skeletal type	HGNC:11948	19q13.42
GAN	Approved symbol	GAN	gigaxonin	HGNC:4137	16q23.2
TNNT3	Approved symbol	TNNT3	troponin T3, fast skeletal type	HGNC:11950	11p15.5
B3GNT1	Previous symbol	B4GAT1	beta-1,4-glucuronyltransferase 1	HGNC:15685	11q13.2
B3GNT1	Previous symbol	B3GNT2	UDP-GlcNAc:betaGal beta-1,3-N-acetylglucosaminyltransferase 2	HGNC:15629	2p15
MAPT	Approved symbol	MAPT	microtubule associated protein tau	HGNC:6893	17q21.31
RAPSN	Approved symbol	RAPSN	receptor associated protein of the synapse	HGNC:9863	11p11.2
RAB7A	Approved symbol	RAB7A	RAB7A, member RAS oncogene family	HGNC:9788	3q21.3
CSTB	Approved symbol	CSTB	cystatin B	HGNC:2482	21q22.3
TOMM40	Approved symbol	TOMM40	translocase of outer mitochondrial membrane 40	HGNC:18001	19q13.32
SLC20A2	Approved symbol	SLC20A2	solute carrier family 20 member 2	HGNC:10947	8p11.21
GBA	Approved symbol	GBA	glucosylceramidase beta	HGNC:4177	1q22
IGHMBP2	Approved symbol	IGHMBP2	immunoglobulin mu DNA binding protein 2	HGNC:5542	11q13.3
HSD17B4	Approved symbol	HSD17B4	hydroxysteroid 17-beta dehydrogenase 4	HGNC:5213	5q23.1
PRICKLE1	Approved symbol	PRICKLE1	prickle planar cell polarity protein 1	HGNC:17019	12q12
STX11	Approved symbol	STX11	syntaxin 11	HGNC:11429	6q24.2
TYMP	Approved symbol	TYMP	thymidine phosphorylase	HGNC:3148	22q13.33
RELN	Approved symbol	RELN	reelin	HGNC:9957	7q22.1
SEPN1	Previous symbol	SELENON	selenoprotein N	HGNC:15999	1p36.11
LMNA	Approved symbol	LMNA	lamin A/C	HGNC:6636	1q22
EXOSC3	Approved symbol	EXOSC3	exosome component 3	HGNC:17944	9p13.2
CCT5	Approved symbol	CCT5	chaperonin containing TCP1 subunit 5	HGNC:1618	5p15.2
PEX16	Approved symbol	PEX16	peroxisomal biogenesis factor 16	HGNC:8857	11p11.2
BCAP31	Approved symbol	BCAP31	B cell receptor associated protein 31	HGNC:16695	Xq28
DYNC1H1	Approved symbol	DYNC1H1	dynein cytoplasmic 1 heavy chain 1	HGNC:2961	14q32.31
PEX19	Approved symbol	PEX19	peroxisomal biogenesis factor 19	HGNC:9713	1q23.2
GCH1	Approved symbol	GCH1	GTP cyclohydrolase 1	HGNC:4193	14q22.2
NUBPL	Approved symbol	NUBPL	nucleotide binding protein like	HGNC:20278	14q12
GAD1	Approved symbol	GAD1	glutamate decarboxylase 1	HGNC:4092	2q31.1
MRE11A	Previous symbol	MRE11	MRE11 homolog, double strand break repair nuclease	HGNC:7230	11q21
PEX10	Approved symbol	PEX10	peroxisomal biogenesis factor 10	HGNC:8851	1p36.32
PEX12	Approved symbol	PEX12	peroxisomal biogenesis factor 12	HGNC:8854	17q12
C19orf12	Approved symbol	C19orf12	chromosome 19 open reading frame 12	HGNC:25443	19q12
PEX13	Approved symbol	PEX13	peroxisomal biogenesis factor 13	HGNC:8855	2p15
APTX	Approved symbol	APTX	aprataxin	HGNC:15984	9p21.1
PEX14	Approved symbol	PEX14	peroxisomal biogenesis factor 14	HGNC:8856	1p36.22
COLQ	Approved symbol	COLQ	collagen like tail subunit of asymmetric acetylcholinesterase	HGNC:2226	3p25.1
VEGFA	Approved symbol	VEGFA	vascular endothelial growth factor A	HGNC:12680	6p21.1
PDP1	Approved symbol	PDP1	pyruvate dehyrogenase phosphatase catalytic subunit 1	HGNC:9279	8q22.1
PDP1	Alias symbol	PLPP6	phospholipid phosphatase 6	HGNC:23682	9p24.1
KLHL9	Approved symbol	KLHL9	kelch like family member 9	HGNC:18732	9p21.3
XK	Approved symbol	XK	X-linked Kx blood group	HGNC:12811	Xp21.1
PRKRA	Approved symbol	PRKRA	protein activator of interferon induced protein kinase EIF2AK2	HGNC:9438	2q31.2
TCAP	Approved symbol	TCAP	titin-cap	HGNC:11610	17q12
RAB3GAP2	Approved symbol	RAB3GAP2	RAB3 GTPase activating non-catalytic protein subunit 2	HGNC:17168	1q41
PNPLA6	Approved symbol	PNPLA6	patatin like phospholipase domain containing 6	HGNC:16268	19p13.2
TARDBP	Approved symbol	TARDBP	TAR DNA binding protein	HGNC:11571	1p36.22
RAB3GAP1	Approved symbol	RAB3GAP1	RAB3 GTPase activating protein catalytic subunit 1	HGNC:17063	2q21.3
PNPLA2	Approved symbol	PNPLA2	patatin like phospholipase domain containing 2	HGNC:30802	11p15.5
DPAGT1	Approved symbol	DPAGT1	dolichyl-phosphate N-acetylglucosaminephosphotransferase 1	HGNC:2995	11q23.3
NDUFA12	Approved symbol	NDUFA12	NADH:ubiquinone oxidoreductase subunit A12	HGNC:23987	12q22
HFE	Approved symbol	HFE	homeostatic iron regulator	HGNC:4886	6p22.2
TACO1	Approved symbol	TACO1	translational activator of cytochrome c oxidase I	HGNC:24316	17q23.3
COMT	Approved symbol	COMT	catechol-O-methyltransferase	HGNC:2228	22q11.21
YARS2	Approved symbol	YARS2	tyrosyl-tRNA synthetase 2	HGNC:24249	12p11.21
MPZ	Approved symbol	MPZ	myelin protein zero	HGNC:7225	1q23.3
KIF5A	Approved symbol	KIF5A	kinesin family member 5A	HGNC:6323	12q13.3
SCN9A	Approved symbol	SCN9A	sodium voltage-gated channel alpha subunit 9	HGNC:10597	2q24.3
SACS	Approved symbol	SACS	sacsin molecular chaperone	HGNC:10519	13q12.12
CAPN3	Approved symbol	CAPN3	calpain 3	HGNC:1480	15q15.1
TGM6	Approved symbol	TGM6	transglutaminase 6	HGNC:16255	20p13
HADH	Approved symbol	HADH	hydroxyacyl-CoA dehydrogenase	HGNC:4799	4q25
PDE8B	Approved symbol	PDE8B	phosphodiesterase 8B	HGNC:8794	5q13.3
SBF2	Approved symbol	SBF2	SET binding factor 2	HGNC:2135	11p15.4
PTRF	Previous symbol	CAVIN1	caveolae associated protein 1	HGNC:9688	17q21.2
CHRNB1	Approved symbol	CHRNB1	cholinergic receptor nicotinic beta 1 subunit	HGNC:1961	17p13.1
PHYH	Approved symbol	PHYH	phytanoyl-CoA 2-hydroxylase	HGNC:8940	10p13
PUS1	Approved symbol	PUS1	pseudouridine synthase 1	HGNC:15508	12q24.33
OCRL	Approved symbol	OCRL	OCRL inositol polyphosphate-5-phosphatase	HGNC:8108	Xq26.1
RPGRIP1L	Approved symbol	RPGRIP1L	RPGRIP1 like	HGNC:29168	16q12.2
SDHA	Approved symbol	SDHA	succinate dehydrogenase complex flavoprotein subunit A	HGNC:10680	5p15.33
SDHB	Approved symbol	SDHB	succinate dehydrogenase complex iron sulfur subunit B	HGNC:10681	1p36.13
COX6B1	Approved symbol	COX6B1	cytochrome c oxidase subunit 6B1	HGNC:2280	19q13.12
TUFM	Approved symbol	TUFM	Tu translation elongation factor, mitochondrial	HGNC:12420	16p11.2
KCTD7	Approved symbol	KCTD7	potassium channel tetramerization domain containing 7	HGNC:21957	7q11.21
ALDH3A2	Approved symbol	ALDH3A2	aldehyde dehydrogenase 3 family member A2	HGNC:403	17p11.2
DPM1	Approved symbol	DPM1	dolichyl-phosphate mannosyltransferase subunit 1, catalytic	HGNC:3005	20q13.13
PREPL	Approved symbol	PREPL	prolyl endopeptidase like	HGNC:30228	2p21
DPM3	Approved symbol	DPM3	dolichyl-phosphate mannosyltransferase subunit 3, regulatory	HGNC:3007	1q22
TYROBP	Approved symbol	TYROBP	transmembrane immune signaling adaptor TYROBP	HGNC:12449	19q13.12
COL4A2	Approved symbol	COL4A2	collagen type IV alpha 2 chain	HGNC:2203	13q34
POLG2	Approved symbol	POLG2	DNA polymerase gamma 2, accessory subunit	HGNC:9180	17q23.3
COL4A1	Approved symbol	COL4A1	collagen type IV alpha 1 chain	HGNC:2202	13q34
SCN8A	Approved symbol	SCN8A	sodium voltage-gated channel alpha subunit 8	HGNC:10596	12q13.13
DOK7	Approved symbol	DOK7	docking protein 7	HGNC:26594	4p16.3
MATR3	Approved symbol	MATR3	matrin 3	HGNC:6912	5q31.2
ISCU	Approved symbol	ISCU	iron-sulfur cluster assembly enzyme	HGNC:29882	12q23.3
ISCU	Alias symbol	ISCU	iron-sulfur cluster assembly enzyme	HGNC:29882	12q23.3
CHRNA1	Approved symbol	CHRNA1	cholinergic receptor nicotinic alpha 1 subunit	HGNC:1955	2q31.1
FBN2	Approved symbol	FBN2	fibrillin 2	HGNC:3604	5q23.3
RTN2	Approved symbol	RTN2	reticulon 2	HGNC:10468	19q13.32
VCP	Approved symbol	VCP	valosin containing protein	HGNC:12666	9p13.3
COX15	Approved symbol	COX15	cytochrome c oxidase assembly homolog COX15	HGNC:2263	10q24.2
CHAT	Approved symbol	CHAT	choline O-acetyltransferase	HGNC:1912	10q11.23
HTRA1	Approved symbol	HTRA1	HtrA serine peptidase 1	HGNC:9476	10q26.13
PSEN2	Approved symbol	PSEN2	presenilin 2	HGNC:9509	1q42.13
CACNA1A	Approved symbol	CACNA1A	calcium voltage-gated channel subunit alpha1 A	HGNC:1388	19p13.13
SLC1A3	Approved symbol	SLC1A3	solute carrier family 1 member 3	HGNC:10941	5p13.2
HTRA2	Approved symbol	HTRA2	HtrA serine peptidase 2	HGNC:14348	2p13.1
PSEN1	Approved symbol	PSEN1	presenilin 1	HGNC:9508	14q24.2
NDRG1	Approved symbol	NDRG1	N-myc downstream regulated 1	HGNC:7679	8q24.22
FBLN5	Approved symbol	FBLN5	fibulin 5	HGNC:3602	14q32.12
CACNA1G	Approved symbol	CACNA1G	calcium voltage-gated channel subunit alpha1 G	HGNC:1394	17q21.33
DPP6	Approved symbol	DPP6	dipeptidyl peptidase like 6	HGNC:3010	7q36.2
LARGE	Previous symbol	LARGE1	LARGE xylosyl- and glucuronyltransferase 1	HGNC:6511	22q12.3
NPHP1	Approved symbol	NPHP1	nephrocystin 1	HGNC:7905	2q13
MYH14	Approved symbol	MYH14	myosin heavy chain 14	HGNC:23212	19q13.33
MYH14	Alias symbol	MYH7B	myosin heavy chain 7B	HGNC:15906	20q11.22
CACNA1S	Approved symbol	CACNA1S	calcium voltage-gated channel subunit alpha1 S	HGNC:1397	1q32.1
NDUFV1	Approved symbol	NDUFV1	NADH:ubiquinone oxidoreductase core subunit V1	HGNC:7716	11q13.2
COX10	Approved symbol	COX10	cytochrome c oxidase assembly factor heme A:farnesyltransferase COX10	HGNC:2260	17p12
PRPH	Approved symbol	PRPH	peripherin	HGNC:9461	12q13.12
YARS	Previous symbol	YARS1	tyrosyl-tRNA synthetase 1	HGNC:12840	1p35.1
DNAJC19	Approved symbol	DNAJC19	DnaJ heat shock protein family (Hsp40) member C19	HGNC:30528	3q26.33
PRNP	Approved symbol	PRNP	prion protein	HGNC:9449	20p13
PDHA1	Approved symbol	PDHA1	pyruvate dehydrogenase E1 subunit alpha 1	HGNC:8806	Xp22.12
SYT2	Approved symbol	SYT2	synaptotagmin 2	HGNC:11510	1q32.1
CAV3	Approved symbol	CAV3	caveolin 3	HGNC:1529	3p25.3
COQ9	Approved symbol	COQ9	coenzyme Q9	HGNC:25302	16q21
AP4B1	Approved symbol	AP4B1	adaptor related protein complex 4 subunit beta 1	HGNC:572	1p13.2
AHI1	Approved symbol	AHI1	Abelson helper integration site 1	HGNC:21575	6q23.3
COQ2	Approved symbol	COQ2	coenzyme Q2, polyprenyltransferase	HGNC:25223	4q21.23
DAO	Approved symbol	DAO	D-amino acid oxidase	HGNC:2671	12q24.11
DAO	Alias symbol	AOC1	amine oxidase copper containing 1	HGNC:80	7q36.1
FGF14	Approved symbol	FGF14	fibroblast growth factor 14	HGNC:3671	13q33.1
AMACR	Approved symbol	AMACR	alpha-methylacyl-CoA racemase	HGNC:451	5p13.2
TRPV4	Approved symbol	TRPV4	transient receptor potential cation channel subfamily V member 4	HGNC:18083	12q24.11
TBCE	Approved symbol	TBCE	tubulin folding cofactor E	HGNC:11582	1q42.3
CHMP2B	Approved symbol	CHMP2B	charged multivesicular body protein 2B	HGNC:24537	3p11.2
CNTN1	Approved symbol	CNTN1	contactin 1	HGNC:2171	12q12
MYF6	Approved symbol	MYF6	myogenic factor 6	HGNC:7566	12q21.31
UBA1	Approved symbol	UBA1	ubiquitin like modifier activating enzyme 1	HGNC:12469	Xp11.3
ACADVL	Approved symbol	ACADVL	acyl-CoA dehydrogenase very long chain	HGNC:92	17p13.1
MEGF10	Approved symbol	MEGF10	multiple EGF like domains 10	HGNC:29634	5q23.2
HSPB8	Approved symbol	HSPB8	heat shock protein family B (small) member 8	HGNC:30171	12q24.23
HSPB8	Alias symbol	HSPB8	heat shock protein family B (small) member 8	HGNC:30171	12q24.23
SLC2A1	Approved symbol	SLC2A1	solute carrier family 2 member 1	HGNC:11005	1p34.2
HSPB1	Approved symbol	HSPB1	heat shock protein family B (small) member 1	HGNC:5246	7q11.23
ADAR	Approved symbol	ADAR	adenosine deaminase RNA specific	HGNC:225	1q21.3
ATP2A1	Approved symbol	ATP2A1	ATPase sarcoplasmic/endoplasmic reticulum Ca2+ transporting 1	HGNC:811	16p11.2
LDB3	Approved symbol	LDB3	LIM domain binding 3	HGNC:15710	10q23.2
HSPB3	Approved symbol	HSPB3	heat shock protein family B (small) member 3	HGNC:5248	5q11.2
TAZ	Approved symbol	TAZ	tafazzin	HGNC:11577	Xq28
TAZ	Alias symbol	WWTR1	WW domain containing transcription regulator 1	HGNC:24042	3q25.1
GRM1	Approved symbol	GRM1	glutamate metabotropic receptor 1	HGNC:4593	6q24.3
LMNB2	Approved symbol	LMNB2	lamin B2	HGNC:6638	19p13.3
HK1	Approved symbol	HK1	hexokinase 1	HGNC:4922	10q22.1
HK1	Alias symbol	KCNA4	potassium voltage-gated channel subfamily A member 4	HGNC:6222	11p14.1
HK1	Alias symbol	HOOK1	hook microtubule tethering protein 1	HGNC:19884	1p32.1
LMNB1	Approved symbol	LMNB1	lamin B1	HGNC:6637	5q23.2
MFSD8	Approved symbol	MFSD8	major facilitator superfamily domain containing 8	HGNC:28486	4q28.2
2020-09-09	Unmatched
CPT2	Approved symbol	CPT2	carnitine palmitoyltransferase 2	HGNC:2330	1p32.3
CA2	Approved symbol	CA2	carbonic anhydrase 2	HGNC:1373	8q21.2
NUP62	Approved symbol	NUP62	nucleoporin 62	HGNC:8066	19q13.33
CA8	Approved symbol	CA8	carbonic anhydrase 8	HGNC:1382	8q12.1
ABCD1	Approved symbol	ABCD1	ATP binding cassette subfamily D member 1	HGNC:61	Xq28
POLH	Approved symbol	POLH	DNA polymerase eta	HGNC:9181	6p21.1
POLH	Alias symbol	POLQ	DNA polymerase theta	HGNC:9186	3q13.33
POLG	Approved symbol	POLG	DNA polymerase gamma, catalytic subunit	HGNC:9179	15q26.1
ARHGEF10	Approved symbol	ARHGEF10	Rho guanine nucleotide exchange factor 10	HGNC:14103	8p23.3
TSFM	Approved symbol	TSFM	Ts translation elongation factor, mitochondrial	HGNC:12367	12q14.1
MARS2	Approved symbol	MARS2	methionyl-tRNA synthetase 2, mitochondrial	HGNC:25133	2q33.1
ATP6AP2	Approved symbol	ATP6AP2	ATPase H+ transporting accessory protein 2	HGNC:18305	Xp11.4
DARS2	Approved symbol	DARS2	aspartyl-tRNA synthetase 2, mitochondrial	HGNC:25538	1q25.1
PEX2	Approved symbol	PEX2	peroxisomal biogenesis factor 2	HGNC:9717	8q21.13
PEX1	Approved symbol	PEX1	peroxisomal biogenesis factor 1	HGNC:8850	7q21.2
POMGNT1	Approved symbol	POMGNT1	protein O-linked mannose N-acetylglucosaminyltransferase 1 (beta 1,2-)	HGNC:19139	1p34.1
DNM2	Approved symbol	DNM2	dynamin 2	HGNC:2974	19p13.2
ACTA1	Approved symbol	ACTA1	actin alpha 1, skeletal muscle	HGNC:129	1q42.13
PEX7	Approved symbol	PEX7	peroxisomal biogenesis factor 7	HGNC:8860	6q23.3
MYH2	Approved symbol	MYH2	myosin heavy chain 2	HGNC:7572	17p13.1
MYH3	Approved symbol	MYH3	myosin heavy chain 3	HGNC:7573	17p13.1
NDUFS8	Approved symbol	NDUFS8	NADH:ubiquinone oxidoreductase core subunit S8	HGNC:7715	11q13.2
ALS2	Approved symbol	ALS2	alsin Rho guanine nucleotide exchange factor ALS2	HGNC:443	2q33.1
NDUFS7	Approved symbol	NDUFS7	NADH:ubiquinone oxidoreductase core subunit S7	HGNC:7714	19p13.3
ACOX1	Approved symbol	ACOX1	acyl-CoA oxidase 1	HGNC:119	17q25.1
PEX3	Approved symbol	PEX3	peroxisomal biogenesis factor 3	HGNC:8858	6q24.2
COL6A2	Approved symbol	COL6A2	collagen type VI alpha 2 chain	HGNC:2212	21q22.3
PEX6	Approved symbol	PEX6	peroxisomal biogenesis factor 6	HGNC:8859	6p21.1
TMEM216	Approved symbol	TMEM216	transmembrane protein 216	HGNC:25018	11q13.1
COL6A1	Approved symbol	COL6A1	collagen type VI alpha 1 chain	HGNC:2211	21q22.3
NDUFS4	Approved symbol	NDUFS4	NADH:ubiquinone oxidoreductase subunit S4	HGNC:7711	5q11.2
PEX5	Approved symbol	PEX5	peroxisomal biogenesis factor 5	HGNC:9719	12p13.31
MYH8	Approved symbol	MYH8	myosin heavy chain 8	HGNC:7578	17p13.1
NDUFS3	Approved symbol	NDUFS3	NADH:ubiquinone oxidoreductase core subunit S3	HGNC:7710	11p11.2
COL6A3	Approved symbol	COL6A3	collagen type VI alpha 3 chain	HGNC:2213	2q37.3
NDUFS2	Approved symbol	NDUFS2	NADH:ubiquinone oxidoreductase core subunit S2	HGNC:7708	1q23.3
NDUFS1	Approved symbol	NDUFS1	NADH:ubiquinone oxidoreductase core subunit S1	HGNC:7707	2q33.3
SCN4A	Approved symbol	SCN4A	sodium voltage-gated channel alpha subunit 4	HGNC:10591	17q23.3
MYH7	Approved symbol	MYH7	myosin heavy chain 7	HGNC:7577	14q11.2
PLEC	Approved symbol	PLEC	plectin	HGNC:9069	8q24.3
PON3	Approved symbol	PON3	paraoxonase 3	HGNC:9206	7q21.3
LAMA2	Approved symbol	LAMA2	laminin subunit alpha 2	HGNC:6482	6q22.33
DCTN1	Approved symbol	DCTN1	dynactin subunit 1	HGNC:2711	2p13.1
LAMA1	Approved symbol	LAMA1	laminin subunit alpha 1	HGNC:6481	18p11.31
PON2	Approved symbol	PON2	paraoxonase 2	HGNC:9205	7q21.3
GOSR2	Approved symbol	GOSR2	golgi SNAP receptor complex member 2	HGNC:4431	17q21.32
PNKP	Approved symbol	PNKP	polynucleotide kinase 3'-phosphatase	HGNC:9154	19q13.33
PON1	Approved symbol	PON1	paraoxonase 1	HGNC:9204	7q21.3
ETFDH	Approved symbol	ETFDH	electron transfer flavoprotein dehydrogenase	HGNC:3483	4q32.1
ATP1A3	Approved symbol	ATP1A3	ATPase Na+/K+ transporting subunit alpha 3	HGNC:801	19q13.2
SPG7	Approved symbol	SPG7	SPG7 matrix AAA peptidase subunit, paraplegin	HGNC:11237	16q24.3
CLN8	Approved symbol	CLN8	CLN8 transmembrane ER and ERGIC protein	HGNC:2079	8p23.3
SAMHD1	Approved symbol	SAMHD1	SAM and HD domain containing deoxynucleoside triphosphate triphosphohydrolase 1	HGNC:15925	20q11.23
CLCN2	Approved symbol	CLCN2	chloride voltage-gated channel 2	HGNC:2020	3q27.1
CLCN1	Approved symbol	CLCN1	chloride voltage-gated channel 1	HGNC:2019	7q34
CLN6	Approved symbol	CLN6	CLN6 transmembrane ER protein	HGNC:2077	15q23
CLN5	Approved symbol	CLN5	CLN5 intracellular trafficking protein	HGNC:2076	13q22.3
HSPD1	Approved symbol	HSPD1	heat shock protein family D (Hsp60) member 1	HGNC:5261	2q33.1
CLN3	Approved symbol	CLN3	CLN3 lysosomal/endosomal transmembrane protein, battenin	HGNC:2074	16p12.1
HMGCL	Approved symbol	HMGCL	3-hydroxy-3-methylglutaryl-CoA lyase	HGNC:5005	1p36.11
ERBB3	Approved symbol	ERBB3	erb-b2 receptor tyrosine kinase 3	HGNC:3431	12q13.2
PABPN1	Approved symbol	PABPN1	poly(A) binding protein nuclear 1	HGNC:8565	14q11.2
SH3TC2	Approved symbol	SH3TC2	SH3 domain and tetratricopeptide repeats 2	HGNC:29427	5q32
ERBB4	Approved symbol	ERBB4	erb-b2 receptor tyrosine kinase 4	HGNC:3432	2q34
PDSS2	Approved symbol	PDSS2	decaprenyl diphosphate synthase subunit 2	HGNC:23041	6q21
PDSS1	Approved symbol	PDSS1	decaprenyl diphosphate synthase subunit 1	HGNC:17759	10p12.1
SNCA	Approved symbol	SNCA	synuclein alpha	HGNC:11138	4q22.1
TIMM8A	Approved symbol	TIMM8A	translocase of inner mitochondrial membrane 8A	HGNC:11817	Xq22.1
ARFGEF2	Approved symbol	ARFGEF2	ADP ribosylation factor guanine nucleotide exchange factor 2	HGNC:15853	20q13.13
TAF15	Approved symbol	TAF15	TATA-box binding protein associated factor 15	HGNC:11547	17q12
LAMB2	Approved symbol	LAMB2	laminin subunit beta 2	HGNC:6487	3p21.31
LAMB2	Previous symbol	LAMC1	laminin subunit gamma 1	HGNC:6492	1q25.3
ATP2B4	Approved symbol	ATP2B4	ATPase plasma membrane Ca2+ transporting 4	HGNC:817	1q32.1
GDAP1	Approved symbol	GDAP1	ganglioside induced differentiation associated protein 1	HGNC:15968	8q21.11
TTC19	Approved symbol	TTC19	tetratricopeptide repeat domain 19	HGNC:26006	17p12
SOD1	Approved symbol	SOD1	superoxide dismutase 1	HGNC:11179	21q22.11
GALC	Approved symbol	GALC	galactosylceramidase	HGNC:4115	14q31.3
RPIA	Approved symbol	RPIA	ribose 5-phosphate isomerase A	HGNC:10297	2p11.2
PNKD	Approved symbol	PNKD	PNKD metallo-beta-lactamase domain containing	HGNC:9153	2q35
DES	Approved symbol	DES	desmin	HGNC:2770	2q35
PDE10A	Approved symbol	PDE10A	phosphodiesterase 10A	HGNC:8772	6q27
ERCC3	Approved symbol	ERCC3	ERCC excision repair 3, TFIIH core complex helicase subunit	HGNC:3435	2q14.3
ERCC4	Approved symbol	ERCC4	ERCC excision repair 4, endonuclease catalytic subunit	HGNC:3436	16p13.12
GLB1	Approved symbol	GLB1	galactosidase beta 1	HGNC:4298	3p22.3
PPP2R2B	Approved symbol	PPP2R2B	protein phosphatase 2 regulatory subunit Bbeta	HGNC:9305	5q32
ERCC2	Approved symbol	ERCC2	ERCC excision repair 2, TFIIH core complex helicase subunit	HGNC:3434	19q13.32
PMP22	Approved symbol	PMP22	peripheral myelin protein 22	HGNC:9118	17p12
PMP22	Alias symbol	PXMP2	peroxisomal membrane protein 2	HGNC:9716	12q24.33
ERCC8	Approved symbol	ERCC8	ERCC excision repair 8, CSA ubiquitin ligase complex subunit	HGNC:3439	5q12.1
ERCC5	Approved symbol	ERCC5	ERCC excision repair 5, endonuclease	HGNC:3437	13q33.1
ATP13A2	Approved symbol	ATP13A2	ATPase cation transporting 13A2	HGNC:30213	1p36.13
ERCC6	Approved symbol	ERCC6	ERCC excision repair 6, chromatin remodeling factor	HGNC:3438	10q11.23
LPIN1	Approved symbol	LPIN1	lipin 1	HGNC:13345	2p25.1
GLA	Approved symbol	GLA	galactosidase alpha	HGNC:4296	Xq22.1
GLA	Alias symbol	NAT8	N-acetyltransferase 8 (putative)	HGNC:18069	2p13.1
TAF1	Approved symbol	TAF1	TATA-box binding protein associated factor 1	HGNC:11535	Xq13.1
HCN1	Approved symbol	HCN1	hyperpolarization activated cyclic nucleotide gated potassium channel 1	HGNC:4845	5p12

## Sheet: Diabetes
Input	Match type	Approved symbol	Approved name	HGNC ID	Location
NOTCH2	Approved symbol	NOTCH2	notch receptor 2	HGNC:7882	1p12
FTO	Approved symbol	FTO	FTO alpha-ketoglutarate dependent dioxygenase	HGNC:24678	16q12.2
TCF7L2	Approved symbol	TCF7L2	transcription factor 7 like 2	HGNC:11641	10q25.2-q25.3
CDKN2B	Approved symbol	CDKN2B	cyclin dependent kinase inhibitor 2B	HGNC:1788	9p21.3
GCKR	Approved symbol	GCKR	glucokinase regulator	HGNC:4196	2p23.3
GCKR	Alias symbol	MAP4K5	mitogen-activated protein kinase kinase kinase kinase 5	HGNC:6867	14q22.1
SLC30A8	Approved symbol	SLC30A8	solute carrier family 30 member 8	HGNC:20303	8q24.11
KCNJ11	Approved symbol	KCNJ11	potassium inwardly rectifying channel subfamily J member 11	HGNC:6257	11p15.1
CDKN2A	Approved symbol	CDKN2A	cyclin dependent kinase inhibitor 2A	HGNC:1787	9p21.3
GIPR	Approved symbol	GIPR	gastric inhibitory polypeptide receptor	HGNC:4271	19q13.32
ABCC8	Approved symbol	ABCC8	ATP binding cassette subfamily C member 8	HGNC:59	11p15.1
WFS1	Approved symbol	WFS1	wolframin ER transmembrane glycoprotein	HGNC:12762	4p16.1
GCGR	Approved symbol	GCGR	glucagon receptor	HGNC:4192	17q25.3
GLIS3	Approved symbol	GLIS3	GLIS family zinc finger 3	HGNC:28510	9p24.2
HNF1B	Approved symbol	HNF1B	HNF1 homeobox B	HGNC:11630	17q12
HNF1A	Approved symbol	HNF1A	HNF1 homeobox A	HGNC:11621	12q24.31
GCK	Approved symbol	GCK	glucokinase	HGNC:4195	7p13
GCK	Alias symbol	MAP4K2	mitogen-activated protein kinase kinase kinase kinase 2	HGNC:6864	11q13.1
INS	Approved symbol	INS	insulin	HGNC:6081	11p15.5
MC4R	Approved symbol	MC4R	melanocortin 4 receptor	HGNC:6932	18q21.32
HHEX	Approved symbol	HHEX	hematopoietically expressed homeobox	HGNC:4901	10q23.33
MTNR1B	Approved symbol	MTNR1B	melatonin receptor 1B	HGNC:7464	11q14.3
HNF4A	Approved symbol	HNF4A	hepatocyte nuclear factor 4 alpha	HGNC:5024	20q13.12
KCNQ1	Approved symbol	KCNQ1	potassium voltage-gated channel subfamily Q member 1	HGNC:6294	11p15.5-p15.4
PPARG	Approved symbol	PPARG	peroxisome proliferator activated receptor gamma	HGNC:9236	3p25.2

## Sheet: Immune disease
Input	Match type	Approved symbol	Approved name	HGNC ID	Location
DCLRE1C	Approved symbol	DCLRE1C	DNA cross-link repair 1C	HGNC:17642	10p13
NCF1	Approved symbol	NCF1	neutrophil cytosolic factor 1	HGNC:7660	7q11.23
CD81	Approved symbol	CD81	CD81 molecule	HGNC:1701	11p15.5
NCF2	Approved symbol	NCF2	neutrophil cytosolic factor 2	HGNC:7661	1q25.3
WIPF1	Approved symbol	WIPF1	WAS/WASL interacting protein family member 1	HGNC:12736	2q31.1
IL23R	Approved symbol	IL23R	interleukin 23 receptor	HGNC:19100	1p31.3
NCF4	Approved symbol	NCF4	neutrophil cytosolic factor 4	HGNC:7662	22q12.3
PRF1	Approved symbol	PRF1	perforin 1	HGNC:9360	10q22.1
C4B	Approved symbol	C4B	complement C4B (Chido blood group)	HGNC:1324	6p21.33
C4B	Alias symbol	C4A	complement C4A (Rodgers blood group)	HGNC:1323	6p21.33
C4A	Approved symbol	C4A	complement C4A (Rodgers blood group)	HGNC:1323	6p21.33
PNP	Approved symbol	PNP	purine nucleoside phosphorylase	HGNC:7892	14q11.2
PNP	Alias symbol	PPY	pancreatic polypeptide	HGNC:9327	17q21.31
AKT2	Approved symbol	AKT2	AKT serine/threonine kinase 2	HGNC:392	19q13.2
SCN9A	Approved symbol	SCN9A	sodium voltage-gated channel alpha subunit 9	HGNC:10597	2q24.3
IL12B	Approved symbol	IL12B	interleukin 12B	HGNC:5970	5q33.3
IL12A	Approved symbol	IL12A	interleukin 12A	HGNC:5969	3q25.33
RAG2	Approved symbol	RAG2	recombination activating 2	HGNC:9832	11p12
SLC16A2	Approved symbol	SLC16A2	solute carrier family 16 member 2	HGNC:10923	Xq13.2
RAG1	Approved symbol	RAG1	recombination activating 1	HGNC:9831	11p12
HLA-B	Approved symbol	HLA-B	major histocompatibility complex, class I, B	HGNC:4932	6p21.33
CYBB	Approved symbol	CYBB	cytochrome b-245 beta chain	HGNC:2578	Xp21.1-p11.4
CYBA	Approved symbol	CYBA	cytochrome b-245 alpha chain	HGNC:2577	16q24.2
HNF1A	Approved symbol	HNF1A	HNF1 homeobox A	HGNC:11621	12q24.31
LEMD3	Approved symbol	LEMD3	LEM domain containing 3	HGNC:28887	12q14.3
FOXP3	Approved symbol	FOXP3	forkhead box P3	HGNC:6106	Xp11.23
UNC13D	Approved symbol	UNC13D	unc-13 homolog D	HGNC:23147	17q25.3
FANCD2	Approved symbol	FANCD2	FA complementation group D2	HGNC:3585	3p25.3
BTK	Approved symbol	BTK	Bruton tyrosine kinase	HGNC:1133	Xq22.1
SBDS	Approved symbol	SBDS	SBDS ribosome maturation factor	HGNC:19440	7q11.21
SERPING1	Approved symbol	SERPING1	serpin family G member 1	HGNC:1228	11q12.1
MASP2	Approved symbol	MASP2	mannan binding lectin serine peptidase 2	HGNC:6902	1p36.22
LMX1B	Approved symbol	LMX1B	LIM homeobox transcription factor 1 beta	HGNC:6654	9q33.3
CES1	Approved symbol	CES1	carboxylesterase 1	HGNC:1863	16q12.2
RNASEH2C	Approved symbol	RNASEH2C	ribonuclease H2 subunit C	HGNC:24116	11q13.1
RNASEH2B	Approved symbol	RNASEH2B	ribonuclease H2 subunit B	HGNC:25671	13q14.3
ABCB1	Approved symbol	ABCB1	ATP binding cassette subfamily B member 1	HGNC:40	7q21.12
RNASEH2A	Approved symbol	RNASEH2A	ribonuclease H2 subunit A	HGNC:18518	19p13.13
SRCAP	Approved symbol	SRCAP	Snf2 related CREBBP activator protein	HGNC:16974	16p11.2
AIRE	Approved symbol	AIRE	autoimmune regulator	HGNC:360	21q22.3
PRKDC	Approved symbol	PRKDC	protein kinase, DNA-activated, catalytic subunit	HGNC:9413	8q11.21
CFI	Approved symbol	CFI	complement factor I	HGNC:5394	4q25
STXBP2	Approved symbol	STXBP2	syntaxin binding protein 2	HGNC:11445	19p13.2
PIK3R1	Approved symbol	PIK3R1	phosphoinositide-3-kinase regulatory subunit 1	HGNC:8979	5q13.1
MEFV	Approved symbol	MEFV	MEFV innate immuity regulator, pyrin	HGNC:6998	16p13.3
C2	Approved symbol	C2	complement C2	HGNC:1248	6p21.33
CD79B	Approved symbol	CD79B	CD79b molecule	HGNC:1699	17q23.3
CD79A	Approved symbol	CD79A	CD79a molecule	HGNC:1698	19q13.2
C5	Approved symbol	C5	complement C5	HGNC:1331	9q33.2
BRIP1	Approved symbol	BRIP1	BRCA1 interacting protein C-terminal helicase 1	HGNC:20473	17q23.2
BRIP1	Alias symbol	MRPL36	mitochondrial ribosomal protein L36	HGNC:14490	5p15.33
C6	Approved symbol	C6	complement C6	HGNC:1339	5p13.1
C6	Alias symbol	PSMA7	proteasome 20S subunit alpha 7	HGNC:9536	20q13.33
RNF213	Approved symbol	RNF213	ring finger protein 213	HGNC:14539	17q25.3
C7	Approved symbol	C7	complement C7	HGNC:1346	5p13.1
C7	Alias symbol	CXCL10	C-X-C motif chemokine ligand 10	HGNC:10637	4q21.1
C9	Approved symbol	C9	complement C9	HGNC:1358	5p13.1
CD19	Approved symbol	CD19	CD19 molecule	HGNC:1633	16p11.2
PLCG2	Approved symbol	PLCG2	phospholipase C gamma 2	HGNC:9066	16q24.1
NLRP3	Approved symbol	NLRP3	NLR family pyrin domain containing 3	HGNC:16400	1q44
FADD	Approved symbol	FADD	Fas associated via death domain	HGNC:3573	11q13.3
ICOS	Approved symbol	ICOS	inducible T cell costimulator	HGNC:5351	2q33.2
ELANE	Approved symbol	ELANE	elastase, neutrophil expressed	HGNC:3309	19p13.3
HLA-DQA1	Approved symbol	HLA-DQA1	major histocompatibility complex, class II, DQ alpha 1	HGNC:4942	6p21.32
SLC19A2	Approved symbol	SLC19A2	solute carrier family 19 member 2	HGNC:10938	1q24.2
FANCI	Approved symbol	FANCI	FA complementation group I	HGNC:25568	15q26.1
FANCM	Approved symbol	FANCM	FA complementation group M	HGNC:23168	14q21.2
FANCL	Approved symbol	FANCL	FA complementation group L	HGNC:20748	2p16.1
XRCC2	Approved symbol	XRCC2	X-ray repair cross complementing 2	HGNC:12829	7q36.1
TREX1	Approved symbol	TREX1	three prime repair exonuclease 1	HGNC:12269	3p21.31
SH2D1A	Approved symbol	SH2D1A	SH2 domain containing 1A	HGNC:10820	Xq25
FANCA	Approved symbol	FANCA	FA complementation group A	HGNC:3582	16q24.3
FANCC	Approved symbol	FANCC	FA complementation group C	HGNC:3584	9q22.32
FANCB	Approved symbol	FANCB	FA complementation group B	HGNC:3583	Xp22.2
FANCE	Approved symbol	FANCE	FA complementation group E	HGNC:3586	6p21.31
PALB2	Approved symbol	PALB2	partner and localizer of BRCA2	HGNC:26144	16p12.2
FANCG	Approved symbol	FANCG	FA complementation group G	HGNC:3588	9p13.3
NFKB1	Approved symbol	NFKB1	nuclear factor kappa B subunit 1	HGNC:7794	4q24
AICDA	Approved symbol	AICDA	activation induced cytidine deaminase	HGNC:13203	12p13.31
FANCF	Approved symbol	FANCF	FA complementation group F	HGNC:3587	11p14.3
NFKBIA	Approved symbol	NFKBIA	NFKB inhibitor alpha	HGNC:7797	14q13.2
PTPRC	Approved symbol	PTPRC	protein tyrosine phosphatase receptor type C	HGNC:9666	1q31.3-q32.1
ATM	Approved symbol	ATM	ATM serine/threonine kinase	HGNC:795	11q22.3
GTF2IRD1	Approved symbol	GTF2IRD1	GTF2I repeat domain containing 1	HGNC:4661	7q11.23
ADA	Approved symbol	ADA	adenosine deaminase	HGNC:186	20q13.12
MYD88	Approved symbol	MYD88	MYD88 innate immune signal transduction adaptor	HGNC:7562	3p22.2
IL21	Approved symbol	IL21	interleukin 21	HGNC:6005	4q27
ITK	Approved symbol	ITK	IL2 inducible T cell kinase	HGNC:6171	5q33.3
IGHM	Approved symbol	IGHM	immunoglobulin heavy constant mu	HGNC:5541	14q32.33
CD40	Approved symbol	CD40	CD40 molecule	HGNC:11919	20q13.12
EDA	Approved symbol	EDA	ectodysplasin A	HGNC:3157	Xq13.1
ITGAM	Approved symbol	ITGAM	integrin subunit alpha M	HGNC:6149	16p11.2
TNFRSF13B	Approved symbol	TNFRSF13B	TNF receptor superfamily member 13B	HGNC:18153	17p11.2
ELN	Approved symbol	ELN	elastin	HGNC:3327	7q11.23
ELN	Alias symbol	SMIM6	small integral membrane protein 6	HGNC:40032	17q25.1
DOCK8	Approved symbol	DOCK8	dedicator of cytokinesis 8	HGNC:19191	9p24.3
PTEN	Approved symbol	PTEN	phosphatase and tensin homolog	HGNC:9588	10q23.31
WISP3	Previous symbol	CCN6	cellular communication network factor 6	HGNC:12771	6q21
PIK3CD	Approved symbol	PIK3CD	phosphatidylinositol-4,5-bisphosphate 3-kinase catalytic subunit delta	HGNC:8977	1p36.22
ADAR	Approved symbol	ADAR	adenosine deaminase RNA specific	HGNC:225	1q21.3
FASLG	Approved symbol	FASLG	Fas ligand	HGNC:11936	1q24.3
PTPN22	Approved symbol	PTPN22	protein tyrosine phosphatase non-receptor type 22	HGNC:9652	1p13.2
MAGT1	Approved symbol	MAGT1	magnesium transporter 1	HGNC:28880	Xq21.1
TNFRSF13C	Approved symbol	TNFRSF13C	TNF receptor superfamily member 13C	HGNC:17755	22q13.2
BRCA2	Approved symbol	BRCA2	BRCA2 DNA repair associated	HGNC:1101	13q13.1
C8B	Approved symbol	C8B	complement C8 beta chain	HGNC:1353	1p32.2
PEPD	Approved symbol	PEPD	peptidase D	HGNC:8840	19q13.11
C8A	Approved symbol	C8A	complement C8 alpha chain	HGNC:1352	1p32.2
EDA2R	Approved symbol	EDA2R	ectodysplasin A2 receptor	HGNC:17756	Xq12
IFIH1	Approved symbol	IFIH1	interferon induced with helicase C domain 1	HGNC:18873	2q24.2
PSTPIP1	Approved symbol	PSTPIP1	proline-serine-threonine phosphatase interacting protein 1	HGNC:9580	15q24.3
CASP8	Approved symbol	CASP8	caspase 8	HGNC:1509	2q33.1
CASP10	Approved symbol	CASP10	caspase 10	HGNC:1500	2q33.1
BLNK	Approved symbol	BLNK	B cell linker	HGNC:14211	10q24.1
ACP5	Approved symbol	ACP5	acid phosphatase 5, tartrate resistant	HGNC:124	19p13.2
CTLA4	Approved symbol	CTLA4	cytotoxic T-lymphocyte associated protein 4	HGNC:2505	2q33.2
NOS1	Approved symbol	NOS1	nitric oxide synthase 1	HGNC:7872	12q24.22
NOS1	Alias symbol	NANOS1	nanos C2HC-type zinc finger 1	HGNC:23044	10q26.11
IKBKG	Approved symbol	IKBKG	inhibitor of nuclear factor kappa B kinase regulatory subunit gamma	HGNC:5961	Xq28
IL10	Approved symbol	IL10	interleukin 10	HGNC:5962	1q32.1
CR2	Approved symbol	CR2	complement C3d receptor 2	HGNC:2336	1q32.2
RFC2	Approved symbol	RFC2	replication factor C subunit 2	HGNC:9970	7q11.23
VPS13A	Approved symbol	VPS13A	vacuolar protein sorting 13 homolog A	HGNC:1908	9q21.2
TYK2	Approved symbol	TYK2	tyrosine kinase 2	HGNC:12440	19p13.2
TNFRSF1A	Approved symbol	TNFRSF1A	TNF receptor superfamily member 1A	HGNC:11916	12p13.31
ACTA2	Approved symbol	ACTA2	actin alpha 2, smooth muscle	HGNC:130	10q23.31
RAD51C	Approved symbol	RAD51C	RAD51 paralog C	HGNC:9820	17q22
MS4A1	Approved symbol	MS4A1	membrane spanning 4-domains A1	HGNC:7315	11q12.2
MS4A1	Alias symbol	MS4A2	membrane spanning 4-domains A2	HGNC:7316	11q12.1
DNASE1L3	Approved symbol	DNASE1L3	deoxyribonuclease 1 like 3	HGNC:2959	3p14.3
TLR4	Approved symbol	TLR4	toll like receptor 4	HGNC:11850	9q33.1
HLA-DQB1	Approved symbol	HLA-DQB1	major histocompatibility complex, class II, DQ beta 1	HGNC:4944	6p21.32
C1QB	Approved symbol	C1QB	complement C1q B chain	HGNC:1242	1p36.12
C1QA	Approved symbol	C1QA	complement C1q A chain	HGNC:1241	1p36.12
MVK	Approved symbol	MVK	mevalonate kinase	HGNC:7530	12q24.11
C1S	Approved symbol	C1S	complement C1s	HGNC:1247	12p13.31
C1R	Approved symbol	C1R	complement C1r	HGNC:1246	12p13.31
WAS	Approved symbol	WAS	WASP actin nucleation promoting factor	HGNC:12731	Xp11.23
XIAP	Approved symbol	XIAP	X-linked inhibitor of apoptosis	HGNC:592	Xq25
NOD2	Approved symbol	NOD2	nucleotide binding oligomerization domain containing 2	HGNC:5331	16q12.1
IL2RG	Approved symbol	IL2RG	interleukin 2 receptor subunit gamma	HGNC:6010	Xq13.1
SAMHD1	Approved symbol	SAMHD1	SAM and HD domain containing deoxynucleoside triphosphate triphosphohydrolase 1	HGNC:15925	20q11.23
STX11	Approved symbol	STX11	syntaxin 11	HGNC:11429	6q24.2
INS	Approved symbol	INS	insulin	HGNC:6081	11p15.5
UNG	Approved symbol	UNG	uracil DNA glycosylase	HGNC:12572	12q24.11
NRAS	Approved symbol	NRAS	NRAS proto-oncogene, GTPase	HGNC:7989	1p13.2
DCAF17	Approved symbol	DCAF17	DDB1 and CUL4 associated factor 17	HGNC:25784	2q31.1
SLX4	Approved symbol	SLX4	SLX4 structure-specific endonuclease subunit	HGNC:23845	16p13.3
LMNA	Approved symbol	LMNA	lamin A/C	HGNC:6636	1q22
LRRC8A	Approved symbol	LRRC8A	leucine rich repeat containing 8 VRAC subunit A	HGNC:19027	9q34.11
IL12RB2	Approved symbol	IL12RB2	interleukin 12 receptor subunit beta 2	HGNC:5972	1p31.3
IL10RB	Approved symbol	IL10RB	interleukin 10 receptor subunit beta	HGNC:5965	21q22.11
IL10RA	Approved symbol	IL10RA	interleukin 10 receptor subunit alpha	HGNC:5964	11q23.3
LIMK1	Approved symbol	LIMK1	LIM domain kinase 1	HGNC:6613	7q11.23
STAT3	Approved symbol	STAT3	signal transducer and activator of transcription 3	HGNC:11364	17q21.2
PDX1	Approved symbol	PDX1	pancreatic and duodenal homeobox 1	HGNC:6107	13q12.2
PDX1	Alias symbol	PDHX	pyruvate dehydrogenase complex component X	HGNC:21350	11p13
IRGM	Approved symbol	IRGM	immunity related GTPase M	HGNC:29597	5q33.1
CD40LG	Approved symbol	CD40LG	CD40 ligand	HGNC:11935	Xq26.3
ERCC4	Approved symbol	ERCC4	ERCC excision repair 4, endonuclease catalytic subunit	HGNC:3436	16p13.12
IGLL1	Approved symbol	IGLL1	immunoglobulin lambda like polypeptide 1	HGNC:5870	22q11.23
IL2RA	Approved symbol	IL2RA	interleukin 2 receptor subunit alpha	HGNC:6008	10p15.1
HLA-DPB1	Approved symbol	HLA-DPB1	major histocompatibility complex, class II, DP beta 1	HGNC:4940	6p21.32
PMP22	Approved symbol	PMP22	peripheral myelin protein 22	HGNC:9118	17p12
PMP22	Alias symbol	PXMP2	peroxisomal membrane protein 2	HGNC:9716	12q24.33
FAS	Approved symbol	FAS	Fas cell surface death receptor	HGNC:11920	10q23.31
FAS	Alias symbol	FASN	fatty acid synthase	HGNC:3594	17q25.3
KRAS	Approved symbol	KRAS	KRAS proto-oncogene, GTPase	HGNC:6407	12p12.1
CD247	Approved symbol	CD247	CD247 molecule	HGNC:1677	1q24.2
PTF1A	Approved symbol	PTF1A	pancreas associated transcription factor 1a	HGNC:23734	10p12.2
LPIN2	Approved symbol	LPIN2	lipin 2	HGNC:14450	18p11.31
PTPN2	Approved symbol	PTPN2	protein tyrosine phosphatase non-receptor type 2	HGNC:9650	18p11.21
C1QC	Approved symbol	C1QC	complement C1q C chain	HGNC:1245	1p36.12
