# Supplementary material for: Workflow for the Implementation of Precision Genomics in Healthcare
Source: Front Genet. 2020 Jun 30;11:619. doi: 10.3389/fgene.2020.00619 (PMC7338716; doi:10.3389/fgene.2020.00619)
Supplement: FILE S2 — Contains variant information related to patient information, methodology, rare diseases, drug-response, actionable conditions, and VUS. [file Data_Sheet_2.XLSX]

## Sheet: Patient info
Patient	Test	Healthy/Disease	Diagnosis		Gender	Male	51	0.542553
1	WGS	H				Female	43	0.457447
2	CES	H
3	CES	H
4	TS1 (CES)	H			Healthy/Affected	Healthy	79	0.840426
5	TS1 (CES)	D	Ataxia			Affected	15	0.159574
6	WES	H
7	TS1 (CES)	H
8	WES	H			Age	Adults	85	0.904255
9	WES	H				Under 18	9	0.0957447
10	TS1 (CES)	D	Charcot-Marie-Tooth disease
11	WES	H
12	TS1 (CES)	H			Methods	CES	29	0.308511
13	WES	H				WES	60	0.638298
14	TS1 (CES)	H				WGS	5	0.0531915
15	TS1 (CES)	H
16	WES	H
17	CES	H
18	TS1 (CES)	H
19	WES	D	Epileptic encephalopathy
20	TS1 (CES)	H
21	WGS	H
22	WES	H
23	WES	H
24	TS1 (CES)	D	Retinitis pigmentosa
25	WES	H
26	CES	H
27	WES	H
28	WES	H
29	CES	D	Pancreatitis; Hearing loss
30	TS1 (CES)	H
31	TS1 (CES)	H
32	WES	H
33	WES	H
34	TS1 (CES)	D	Progressive Familial Intrahepatic Cholestasis
35	WES	H
36	TS1 (CES)	D	Osteogenesis Imperfecta
37	WES	H
38	TS1 (CES)	H
39	WES	H
40	TS1 (CES)	H
41	TS1 (CES)	H
42	WES	H
43	WES	H
44	WES	H
45	TS1 (CES)	H
46	TS1 (CES)	D	Multicentric Carpotarsal Osteolysis
47	CES	H
48	WES	H
49	TS1 (CES)	H
50	WES	H
51	TS1 (CES)	H
52	WES	H
53	WES	H
54	TS1 (CES)	H
55	WES	H
56	TS1 (CES)	H
57	WES	H
58	WGS	H
59	WES	D	Myopathy; Cardiomyopathy
60	WES	H
61	WES	H
62	WES	D	TTN-myopathy
63	WES	H
64	WES	D	Cardiomyopathy
65	WES	D	Carnitine palmitoyltransferase I deficiency
66	WES	H
67	WES	D	Juvenile osteoporosis
68	WES	D	Myotonia
69	WES	H
70	WES	H
71	WES	D	MSL syndrome
72	WES	H
73	WES	H
74	WGS	H
75	WES	H
76	WES	H
77	WES	H
78	WES	H
79	WES	H
80	WES	H
81	WES	H
82	WES	H
83	WES	H
84	WGS	H
85	WES	H
86	WES	H
87	WES	H
88	WES	H
89	WES	H
90	WES	H
91	WES	H
92	WES	H
93	WES	H
94	WES	H

## Sheet: Methods
Patient	Test	Sequencing machine	Alignment	Variant calling	Annotation	Enrichment kit	Detected variants
1	WGS	HiSeq X-10	Genoox	Genoox (GATK, FreeBayes)	Genoox, Annovar	/	4179446
2	CES	NextSeq	Sophia DDM	Sophia DDM	Sophia DDM	Sophia Genetics proprietary	30355
3	CES	NextSeq	Sophia DDM	Sophia DDM	Sophia DDM	Sophia Genetics proprietary	27703
4	TS1 (CES)	NextSeq	Sophia DDM	Sophia DDM	Genoox, Annovar	TruSight One	29054
5	TS1 (CES)	NextSeq	Sophia DDM	Sophia DDM	Genoox, Annovar	TruSight One	22339
6	WES	HiSeq X-10	Genoox	Genoox (GATK, FreeBayes)	Genoox, Annovar	SureSelect Human All Exon V6	101274
7	TS1 (CES)	NextSeq	Sophia DDM	Sophia DDM	Genoox, Annovar	TruSight One	26887
8	WES	HiSeq X-10	Genoox	Genoox (GATK, FreeBayes)	Genoox, Annovar	SureSelect Human All Exon V6	110347
9	WES	HiSeq X-10	Genoox	Genoox (GATK, FreeBayes)	Genoox, Annovar	SureSelect Human All Exon V6	102381
10	TS1 (CES)	NextSeq	Sophia DDM	Sophia DDM	Genoox, Annovar	TruSight One	20258
11	WES	HiSeq X-10	Genoox	Genoox (GATK, FreeBayes)	Genoox, Annovar	SureSelect Human All Exon V6	134978
12	TS1 (CES)	NextSeq	Sophia DDM	Sophia DDM	Genoox, Annovar	TruSight One	34117
13	WES	HiSeq X-10	Genoox	Genoox (GATK, FreeBayes)	Genoox, Annovar	SureSelect Human All Exon V6	79915
14	TS1 (CES)	NextSeq	Sophia DDM	Sophia DDM	Genoox, Annovar	TruSight One	22681
15	TS1 (CES)	NextSeq	Sophia DDM	Sophia DDM	Genoox, Annovar	TruSight One	25389
16	WES	HiSeq X-10	Genoox	Genoox (GATK, FreeBayes)	Genoox, Annovar	SureSelect Human All Exon V6	139427
17	CES	NextSeq	Sophia DDM	Sophia DDM	Sophia DDM	Sophia Genetics proprietary	30969
18	TS1 (CES)	NextSeq	Sophia DDM	Sophia DDM	Genoox, Annovar	TruSight One	26023
19	WES	HiSeq X-10	Genoox	Genoox (GATK, FreeBayes)	Genoox, Annovar	SureSelect Human All Exon V6	143892
20	TS1 (CES)	NextSeq	Sophia DDM	Sophia DDM	Genoox, Annovar	TruSight One	34446
21	WGS	HiSeq X-10	Genoox	Genoox (GATK, FreeBayes)	Genoox, Annovar	/	4205845
22	WES	HiSeq X-10	Genoox	Genoox (GATK, FreeBayes)	Genoox, Annovar	SureSelect Human All Exon V6	110355
23	WES	HiSeq X-10	Genoox	Genoox (GATK, FreeBayes)	Genoox, Annovar	SureSelect Human All Exon V6	127485
24	TS1 (CES)	NextSeq	Sophia DDM	Sophia DDM	Genoox, Annovar	TruSight One	29647
25	WES	HiSeq X-10	Genoox	Genoox (GATK, FreeBayes)	Genoox, Annovar	SureSelect Human All Exon V6	105079
26	CES	NextSeq	Sophia DDM	Sophia DDM	Sophia DDM	Sophia Genetics proprietary	30422
27	WES	HiSeq X-10	Genoox	Genoox (GATK, FreeBayes)	Genoox, Annovar	SureSelect Human All Exon V6	101977
28	WES	HiSeq X-10	Genoox	Genoox (GATK, FreeBayes)	Genoox, Annovar	SureSelect Human All Exon V6	141690
29	CES	NextSeq	Sophia DDM	Sophia DDM	Sophia DDM	Sophia Genetics proprietary	25217
30	TS1 (CES)	NextSeq	Sophia DDM	Sophia DDM	Genoox, Annovar	TruSight One	21824
31	TS1 (CES)	NextSeq	Sophia DDM	Sophia DDM	Genoox, Annovar	TruSight One	26041
32	WES	HiSeq X-10	Genoox	Genoox (GATK, FreeBayes)	Genoox, Annovar	SureSelect Human All Exon V6	115883
33	WES	HiSeq X-10	Genoox	Genoox (GATK, FreeBayes)	Genoox, Annovar	SureSelect Human All Exon V6	132589
34	TS1 (CES)	NextSeq	Sophia DDM	Sophia DDM	Genoox, Annovar	TruSight One	25465
35	WES	HiSeq X-10	Genoox	Genoox (GATK, FreeBayes)	Genoox, Annovar	SureSelect Human All Exon V6	130423
36	TS1 (CES)	NextSeq	Sophia DDM	Sophia DDM	Genoox, Annovar	TruSight One	30062
37	WES	HiSeq X-10	Genoox	Genoox (GATK, FreeBayes)	Genoox, Annovar	SureSelect Human All Exon V6	81971
38	TS1 (CES)	NextSeq	Sophia DDM	Sophia DDM	Genoox, Annovar	TruSight One	31913
39	WES	HiSeq X-10	Genoox	Genoox (GATK, FreeBayes)	Genoox, Annovar	SureSelect Human All Exon V6	136615
40	TS1 (CES)	NextSeq	Sophia DDM	Sophia DDM	Genoox, Annovar	TruSight One	26666
41	TS1 (CES)	NextSeq	Sophia DDM	Sophia DDM	Genoox, Annovar	TruSight One	33595
42	WES	HiSeq X-10	Genoox	Genoox (GATK, FreeBayes)	Genoox, Annovar	SureSelect Human All Exon V6	115674
43	WES	HiSeq X-10	Genoox	Genoox (GATK, FreeBayes)	Genoox, Annovar	SureSelect Human All Exon V6	67305
44	WES	HiSeq X-10	Genoox	Genoox (GATK, FreeBayes)	Genoox, Annovar	SureSelect Human All Exon V6	129917
45	TS1 (CES)	NextSeq	Sophia DDM	Sophia DDM	Genoox, Annovar	TruSight One	33518
46	TS1 (CES)	NextSeq	Sophia DDM	Sophia DDM	Genoox, Annovar	TruSight One	32343
47	CES	NextSeq	Sophia DDM	Sophia DDM	Sophia DDM	Sophia Genetics proprietary	27854
48	WES	HiSeq X-10	Genoox	Genoox (GATK, FreeBayes)	Genoox, Annovar	SureSelect Human All Exon V6	129564
49	TS1 (CES)	NextSeq	Sophia DDM	Sophia DDM	Genoox, Annovar	TruSight One	28536
50	WES	HiSeq X-10	Genoox	Genoox (GATK, FreeBayes)	Genoox, Annovar	SureSelect Human All Exon V6	115314
51	TS1 (CES)	NextSeq	Sophia DDM	Sophia DDM	Genoox, Annovar	TruSight One	29698
52	WES	HiSeq X-10	Genoox	Genoox (GATK, FreeBayes)	Genoox, Annovar	SureSelect Human All Exon V6	126201
53	WES	HiSeq X-10	Genoox	Genoox (GATK, FreeBayes)	Genoox, Annovar	SureSelect Human All Exon V6	145461
54	TS1 (CES)	NextSeq	Sophia DDM	Sophia DDM	Genoox, Annovar	TruSight One	28217
55	WES	HiSeq X-10	Genoox	Genoox (GATK, FreeBayes)	Genoox, Annovar	SureSelect Human All Exon V6	58143
56	TS1 (CES)	NextSeq	Sophia DDM	Sophia DDM	Genoox, Annovar	TruSight One	24524
57	WES	HiSeq X-10	Genoox	Genoox (GATK, FreeBayes)	Genoox, Annovar	SureSelect Human All Exon V6	109861
58	WGS	HiSeq X-10	Genoox	Genoox (GATK, FreeBayes)	Genoox, Annovar	/	4185299
59	WES	HiSeq X-10	Genoox	Genoox (GATK, FreeBayes)	Genoox, Annovar	SureSelect Human All Exon V6	119082
60	WES	HiSeq X-10	Genoox	Genoox (GATK, FreeBayes)	Genoox, Annovar	SureSelect Human All Exon V6	111527
61	WES	HiSeq X-10	Genoox	Genoox (GATK, FreeBayes)	Genoox, Annovar	SureSelect Human All Exon V6	101237
62	WES	HiSeq X-10	Genoox	Genoox (GATK, FreeBayes)	Genoox, Annovar	SureSelect Human All Exon V6	115288
63	WES	HiSeq X-10	Genoox	Genoox (GATK, FreeBayes)	Genoox, Annovar	SureSelect Human All Exon V6	117285
64	WES	HiSeq X-10	Genoox	Genoox (GATK, FreeBayes)	Genoox, Annovar	SureSelect Human All Exon V6	109658
65	WES	HiSeq X-10	Genoox	Genoox (GATK, FreeBayes)	Genoox, Annovar	SureSelect Human All Exon V6	111770
66	WES	HiSeq X-10	Genoox	Genoox (GATK, FreeBayes)	Genoox, Annovar	SureSelect Human All Exon V6	107698
67	WES	HiSeq X-10	Genoox	Genoox (GATK, FreeBayes)	Genoox, Annovar	SureSelect Human All Exon V6	113709
68	WES	HiSeq X-10	Genoox	Genoox (GATK, FreeBayes)	Genoox, Annovar	SureSelect Human All Exon V6	115024
69	WES	HiSeq X-10	Genoox	Genoox (GATK, FreeBayes)	Genoox, Annovar	SureSelect Human All Exon V6	145825
70	WES	HiSeq X-10	Genoox	Genoox (GATK, FreeBayes)	Genoox, Annovar	SureSelect Human All Exon V6	152184
71	WES	HiSeq X-10	Genoox	Genoox (GATK, FreeBayes)	Genoox, Annovar	SureSelect Human All Exon V6	175852
72	WES	HiSeq X-10	Genoox	Genoox (GATK, FreeBayes)	Genoox, Annovar	SureSelect Human All Exon V6	178967
73	WES	NovaSeq 6000	Genoox	Genoox (GATK, FreeBayes)	Genoox, Annovar	Twist Human Core Exome Kit	158868
74	WGS	HiSeq X-10	Genoox	Genoox (GATK, FreeBayes)	Genoox, Annovar	/	5157091
75	WES	NovaSeq 6000	Genoox	Genoox (GATK, FreeBayes)	Genoox, Annovar	Twist Human Core Exome Kit	89616
76	WES	NovaSeq 6000	Genoox	Genoox (GATK, FreeBayes)	Genoox, Annovar	Twist Human Core Exome Kit	96587
77	WES	NovaSeq 6000	Genoox	Genoox (GATK, FreeBayes)	Genoox, Annovar	Twist Human Core Exome Kit	91585
78	WES	NovaSeq 6000	Genoox	Genoox (GATK, FreeBayes)	Genoox, Annovar	Twist Human Core Exome Kit	87651
79	WES	NovaSeq 6000	Genoox	Genoox (GATK, FreeBayes)	Genoox, Annovar	Twist Human Core Exome Kit	89996
80	WES	NovaSeq 6000	Genoox	Genoox (GATK, FreeBayes)	Genoox, Annovar	Twist Human Core Exome Kit	114989
81	WES	NovaSeq 6000	Genoox	Genoox (GATK, FreeBayes)	Genoox, Annovar	Twist Human Core Exome Kit	112613
82	WES	NovaSeq 6000	Genoox	Genoox (GATK, FreeBayes)	Genoox, Annovar	Twist Human Core Exome Kit	89585
83	WES	NovaSeq 6000	Genoox	Genoox (GATK, FreeBayes)	Genoox, Annovar	Twist Human Core Exome Kit	85049
84	WGS	HiSeq X-10	Genoox	Genoox (GATK, FreeBayes)	Genoox, Annovar	/	3429094
85	WES	NovaSeq 6000	Genoox	Genoox (GATK, FreeBayes)	Genoox, Annovar	Twist Human Core Exome Kit	91554
86	WES	NovaSeq 6000	Genoox	Genoox (GATK, FreeBayes)	Genoox, Annovar	Twist Human Core Exome Kit	92997
87	WES	NovaSeq 6000	Genoox	Genoox (GATK, FreeBayes)	Genoox, Annovar	Twist Human Core Exome Kit	92004
88	WES	NovaSeq 6000	Genoox	Genoox (GATK, FreeBayes)	Genoox, Annovar	Twist Human Core Exome Kit	85851
89	WES	NovaSeq 6000	Genoox	Genoox (GATK, FreeBayes)	Genoox, Annovar	Twist Human Core Exome Kit	98368
90	WES	NovaSeq 6000	Genoox	Genoox (GATK, FreeBayes)	Genoox, Annovar	Twist Human Core Exome Kit	93456
91	WES	NovaSeq 6000	Genoox	Genoox (GATK, FreeBayes)	Genoox, Annovar	Twist Human Core Exome Kit	94698
92	WES	NovaSeq 6000	Genoox	Genoox (GATK, FreeBayes)	Genoox, Annovar	Twist Human Core Exome Kit	94402
93	WES	NovaSeq 6000	Genoox	Genoox (GATK, FreeBayes)	Genoox, Annovar	Twist Human Core Exome Kit	94529
94	WES	NovaSeq 6000	Genoox	Genoox (GATK, FreeBayes)	Genoox, Annovar	Twist Human Core Exome Kit	73795

## Sheet: Rare diseases
RARE DISEASE - CARRIER STATUS
Patient	Associated condition with gene	Gene (ClinVar)	Nucleotide	Protein	rsID	ClinVar signature (interpretation)	Zygosity	Inheritance
2	21-hydroxylase deficiency	CYP21A2	c.1360C>T	p.Pro454Ser	rs6445	Pathogenic	Heterozygous	Recessive
	Homocystinuria due to CBS deficiency	CBS	c.833T>C	p.Ile278Thr	rs5742905	Pathogenic	Heterozygous	Recessive
3	Muscle AMP deaminase deficiency	AMPD1	c.133C>T	p.Gln45*	rs17602729	Pathogenic(1);Uncertain significance(1)	Heterozygous	Recessive
	Fabry disease/Cardiomyopathy	GLA	c.427G>A	p.Ala143Thr	rs104894845	Likely pathogenic(2);Pathogenic(3);Uncertain significance(6)	Heterozygous	X-linked recessive/Dominant
	Autosomal recessive congenital ichthyosis 1	TGM1	c.832G>A	p.Gly278Arg	rs121918725	Pathogenic	Heterozygous	Recessive
4	Radial aplasia-thrombocytopenia syndrome	RBM8A	c.-21G>A		rs139428292	Pathogenic, other	Heterozygous	Recessive
	Hereditary fructosuria	ALDOB	c.1005C>G	p.Asn335Lys	rs78340951	Pathogenic	Heterozygous	Recessive
	Warsaw breakage syndrome	DDX11	c.2684_2686delAAG	p.Glu895del	rs730880280	Pathogenic	Heterozygous	Recessive/Dominant
	Fumarylacetoacetase pseudodeficiency/Tyrosinemia I	FAH	c.1021C>T	p.Arg341Trp	rs11555096	Pathogenic, other	Heterozygous	Recessive
	Phenylketonuria	PAH	c.143T>C	p.Leu48Ser	rs5030841	Pathogenic	Heterozygous	Recessive
	Homocystinuria due to CBS deficienc	CBS	c.833T>C	p.Ile278Thr	rs5742905	Pathogenic	Heterozygous	Recessive
5	Orofacial cleft 11	BMP4	c.272C>G	p.Ser91Cys	rs121912767	Pathogenic	Heterozygous	/
	Hirschsprung disease, cardiac defects, and autonomic dysfunction	ECE1	c.2224C>T	p.Arg742Cys	rs3026906	Pathogenic	Heterozygous	Dominant
6	Variegate porphyria, homozygous	PPOX	c.C281G	p.Pro94Arg	rs12735723	Pathogenic	Heterozygous	/
	Meckel syndrome type 6; Joubert syndrome 9	CC2D2A	c.C3341T	p.Thr1114Met	rs386833752	Pathogenic/Likely pathogenic	Heterozygous	Recessive
	Proline dehydrogenase deficiency	PRODH	c.1292G>A	p.Arg431His	rs2904552	Pathogenic, risk factor	Heterozygous	Recessive
7	Muscle AMP deaminase deficiency	AMPD1	c.133C>T	p.Gln45*	rs17602729	Pathogenic(1);Uncertain significance(1)	Heterozygous	Recessive
	Thiopurine methyltransferase deficiency	TPMT	c.719A>G; c.460G>A	p.Tyr240Cys; p.Ala154Thr	rs1142345; rs1800460	drug response, other	Heterozygous	Recessive/Dominant
	Wilson disease	ATP7B	c.A122G	p.Asn41Ser	rs201738967	Likely pathogenic	Heterozygous	Recessive
8	Radial aplasia-thrombocytopenia syndrome	RBM8A	c.-21G>A		rs139428292	Pathogenic, other	Heterozygous	Recessive
	Ichthyosis vulgaris/Atopic dermatitis	FLG	c.2282_2285del	p.Ser761Cfs*35	rs558269137	Likely benign(1);Pathogenic(3);Uncertain significance(1)	Heterozygous	Dominant
	Myotonia congenita	CLCN1	c.C2680T	p.Arg894X	rs55960271	Likely benign(1);Pathogenic(6)	Heterozygous	Recessive/Dominant
	Proline dehydrogenase deficiency	PRODH	c.G1292A:c.T865A	p.R431H; p.L289M	rs2904552: rs137852934	Pathogenic, risk factor	Heterozygous	Recessive
9	Fanconi anemia	FANCL	c.1099_1100insATTA	p.T367Nfs*12	rs759217526	Benign(1);Pathogenic(2);Uncertain significance(2)	Heterozygous	X-linked recessive inheritance
	Hereditary hemochromatosis; Hemochromatosis type 1; Microvascular complications of diabetes 7	HFE	c.C118G	p.His40Asn	rs1799945	Likely benign(1);Pathogenic(9)	Heterozygous	Recessive
	Familial renal glucosuria	SLC5A2	c.1961A>G	p.Asn654Ser	rs61742739	Pathogenic	Heterozygous	Recessive/Dominant
	Proline dehydrogenase deficiency; Schizophrenia 4	PRODH	c.1292G>A	p.Arg431His	rs2904552	Pathogenic, risk factor	Heterozygous	Recessive/Dominant
10	Charcot-Marie-Tooth disease dominant intermediate 3	MPZ	c.103G>T	p.Asp35Tyr	rs121913596	Pathogenic	Heterozygous	Dominant
	Fumarylacetoacetase pseudodeficiency/Tyrosinemia I	FAH	c.1021C>T	p.Arg341Trp	rs11555096	Pathogenic, other	Heterozygous	Recessive
	Hemochromatosis type 1; Porphyria…	HFE	c.845G>A	p.Cys282Tyr	rs1800562	Benign(1);Pathogenic(11);Uncertain significance(1)	Heterozygous	Recessive
	Radial aplasia-thrombocytopenia syndrome	RBM8A	c.67+32G>C		rs201779890	Pathogenic/Likely pathogenic	Heterozygous	Recessive
11	Plasminogen activator inhibitor type 1 deficiency	SERPINE1	c.43G>A	p.Ala15Thr	rs6092	Likely benign(1);Pathogenic(2)	Heterozygous	Recessive/Dominant
	MASP2 deficiency	MASP2	c.359A>G	p.Asp120Gly	rs72550870	Benign(1);Likely pathogenic(1);Pathogenic(1)	Heterozygous	Recessive/Dominant
	Muscle AMP deaminase deficiency	AMPD1	c.133C>T	p.Gln45*	rs17602729	Pathogenic(1);Uncertain significance(1)	Heterozygous	Recessive
	Charcot-Marie-Tooth disease, type 4C; CARPAL TUNNEL SYNDROME, SUSCEPTIBILITY TO	SH3TC2	c.505T>C	p.Tyr169His	rs80359890	Likely benign(1);Pathogenic(3);Uncertain significance(3)	Heterozygous	Recessive/Dominant
	Migraine, with or without aura 13	KCNK18	c.414_415delCT	p.Phe139Trpfs	rs869025175	Likely pathogenic, risk factor	Heterozygous	/
12	Complement component 7 deficiency; C7 and C6 deficiency, combined subtotal	C7	c.1561C>A	p.Arg521Ser	rs121964920	Pathogenic	Heterozygous	Recessive
	Jervell and Lange-Nielsen syndrome 1	KCNQ1	c.914G>C	p.Trp305Ser	rs120074186	Pathogenic	Heterozygous	Recessive/Dominant
	Frontotemporal dementia and/or amyotrophic lateral sclerosis 3	SQSTM1	c.1160C>T	p.Pro303Leu	rs776749939	Pathogenic/Likely pathogenic	Heterozygous	Dominant
	Leigh syndrome; Charcot-Marie-Tooth disease, type 4k	SURF1	c.845_846delCT	p.Ser282Cysfs	rs782316919	Pathogenic	Heterozygous	X-linked recessive inheritance
	Renpenning syndrome 1	PQBP1	c.461_462delAG	p.Glu154Alafs	rs606231195	Pathogenic	Heterozygous	Recessive
13	Muscle AMP deaminase deficiency	AMPD1	c.133C>T	p.Gln45*	rs17602729	Pathogenic(1);Uncertain significance(1)	Heterozygous	Recessive
	Immunodeficiency-20	FCGR3A	c.197T>A	p.Leu171His	rs10127939	Pathogenic(1);Uncertain significance(1)	Heterozygous	Recessive
	Hereditary hemochromatosis; Hemochromatosis type 1; Microvascular complications of diabetes 7	HFE	c.C118G	p.His40Asn	rs1799945	Likely benign(1);Pathogenic(9)	Heterozygous	Recessive
	Familial Mediterranean fever	MEFV	c.2230G>T	p.Ala744Ser	rs61732874	Likely pathogenic(1);Pathogenic(8);Uncertain significance(1)	Heterozygous	Recessive
	Myeloperoxidase deficiency	MPO	c.752T>C	p.Met251Thr	rs56378716	Pathogenic	Heterozygous	Recessive
	RhD category D-VII	RHD	c.329T>C	p.Leu110Pro	rs121912762	Pathogenic	Heterozygous	/
14	Fumarylacetoacetase pseudodeficiency/Tyrosinemia I	FAH	c.1021C>T	p.Arg341Trp	rs11555096	Pathogenic, other	Heterozygous
	Myeloperoxidase deficiency	MPO	c.752T>C	p.Met251Thr	rs56378716	Pathogenic	Heterozygous	Recessive
15	Hereditary hemochromatosis; Hemochromatosis type 1; Microvascular complications of diabetes 7	HFE	c.C118G	p.His40Asn	rs1799945	Likely benign(1);Pathogenic(9)	Heterozygous	Recessive
	Charcot-Marie-Tooth disease, type 4C; CARPAL TUNNEL SYNDROME, SUSCEPTIBILITY TO	SH3TC2	c.505T>C	p.Tyr169His	rs80359890	Likely benign(1);Pathogenic(3);Uncertain significance(3)	Heterozygous	Recessive/Dominant
	Radial aplasia-thrombocytopenia syndrome	RBM8A	c.-21G>A		rs139428292	Pathogenic, other	Heterozygous	Recessive
16	Familial Mediterranean fever	MEFV	c.2230G>T	p.Ala744Ser	rs61732874	Likely pathogenic(1);Pathogenic(8);Uncertain significance(1)	Heterozygous	Recessive
	Radial aplasia-thrombocytopenia syndrome	RBM8A	c.-21G>A		rs139428292	Pathogenic, other	Heterozygous	Recessive
17	Fumarylacetoacetase pseudodeficiency/Tyrosinemia I	FAH	c.1021C>T	p.Arg341Trp	rs11555096	Pathogenic, other	Heterozygous	Recessive
	Muscle AMP deaminase deficiency	AMPD1	c.133C>T	p.Gln45*	rs17602729	Pathogenic(1);Uncertain significance(1)	Heterozygous	Recessive
	Carnitine palmitoyltransferase II deficiency	CPT2	c.338C>T	p.Ser113Leu	rs74315294	Pathogenic	Heterozygous	Recessive/Dominant
	21-hydroxylase deficiency	CYP21A2	c.955C>T	p.Gln319*	rs7755898	Pathogenic	Heterozygous	Recessive/Dominant
18	Pachydermoperiostosis syndrome	HPGD	c.1A>T	p.Met1Leu	rs577045722	Pathogenic	Heterozygous	Recessive
	Muscle AMP deaminase deficiency	AMPD1	c.133C>T	p.Gln45*	rs17602729	Pathogenic(1);Uncertain significance(1)	Heterozygous	Recessive
	Cystathioninuria; Gamma-cystathionase deficiency	CTH	c.200C>T	p.Thr67Ile	rs28941785	Pathogenic	Heterozygous	Recessive
	Nephrolithiasis/osteoporosis, hypophosphatemic, 2	SLC9A3R1	c.673G>A	p.Glu225Lys	rs119486097	Likely benign(1);Pathogenic(1)	Heterozygous	Dominant
	Hereditary hemochromatosis; Hemochromatosis type 1; Microvascular complications of diabetes 7	HFE	c.C118G	p.His40Asn	rs1799945	Likely benign(1);Pathogenic(9)	Heterozygous	Recessive
	Familial Mediterranean fever	MEFV	c.2084A>G	p.Lys695Arg	rs104895094	Likely benign(1);Likely pathogenic(4);Pathogenic(6);Uncertain significance(2)	Heterozygous	Recessive/Dominant
19	Joubert syndrome; Meckel syndrome…	CEP290	c.5493delA	p.Ala1832Profs	rs386834158	Pathogenic/Likely pathogenic	Heterozygous	Recessive
	Uncombable hair syndrome	PADI3	c.335T>A	p.Leu112His	rs142129409	Pathogenic	Heterozygous	Recessive/Dominant
	Proline dehydrogenase deficiency	PRODH	c.1292G>A	p.Arg431His	rs2904552	Pathogenic, risk factor	Heterozygous	Recessive
20	Muscle AMP deaminase deficiency	AMPD1	c.133C>T	p.Gln45*	rs17602729	Pathogenic(1);Uncertain significance(1)	Heterozygous	Recessive
	Amelogenesis imperfecta	ENAM	c.1259_1260insAG	p.Pro422Valfs	rs587776588	Pathogenic/Likely pathogenic	Heterozygous	Recessive/Dominant
22	Primary hyperoxaluria, type II	GRHPR	c.905G>A	p.Arg302His	rs180177323	Pathogenic	Heterozygous	Recessive
	Citrullinemia type I	ASS1	c.787G>A	p.Val263Met	rs192838388	Pathogenic/Likely pathogenic	Heterozygous	Recessive
	Congenital cataract	BFSP1	c.T395C	p.I132T	rs147718368	Likely pathogenic	Heterozygous	/
	Klippel-feil syndrome 4	MYO18B	c.C6905T	p.S2302L	rs556752387	Pathogenic	Heterozygous	Recessive
23	Familial Mediterranean fever	MEFV	c.2230G>T	p.Ala744Ser	rs61732874	Likely pathogenic(1);Pathogenic(8);Uncertain significance(1)	Heterozygous	Recessive
	Radial aplasia-thrombocytopenia syndrome	RBM8A	c.-21G>A		rs139428292	Pathogenic, other	Heterozygous	Recessive
	RhD category D-VII	RHD	c.329T>C	p.Leu110Pro	rs121912762	Pathogenic	Heterozygous	/
24	MASP2 deficiency	MASP2	c.359A>G	p.Asp120Gly	rs72550870	Benign(1);Likely pathogenic(1);Pathogenic(1)	Heterozygous	Recessive/Dominant
	Hypogonadotropic hypogonadism	GNRHR	c.317A>G	p.Gln106Arg	rs104893836	Pathogenic/Likely pathogenic	Heterozygous	Recessive/Dominant
	Xeroderma pigmentosum; Cockayne syndrome; Fanconi anemia	ERCC4	c.2395C>T	p.Arg799Trp	rs121913049	Pathogenic(1);Uncertain significance(3)	Heterozygous	Recessive
	Fabry disease/Cardiomyopathy	GLA	c.427G>A	p.Ala143Thr	rs104894845	Likely pathogenic(2);Pathogenic(3);Uncertain significance(6)	Heterozygous	X-linked recessive/Dominant
	RhD category D-VII	RHD	c.329T>C	p.Leu110Pro	rs121912762	Pathogenic	Heterozygous	/
	Familial Mediterranean fever	MEFV	c.2084A>G	p.Lys695Arg	rs104895094	Likely benign(1);Likely pathogenic(4);Pathogenic(6);Uncertain significance(2)	Heterozygous	Recessive/Dominant
25	Hereditary hemochromatosis; Hemochromatosis type 1; Microvascular complications of diabetes 7	HFE	c.C118G	p.His40Asn	rs1799945	Likely benign(1);Pathogenic(9)	Heterozygous	Recessive
	Mannose-binding protein deficiency	MBL2	c.154C>T	p.Arg52Cys	rs5030737	Pathogenic	Heterozygous	Recessive
	Proline dehydrogenase deficiency; Schizophrenia 4	PRODH	c.1562A>G	p.Gln521Arg	rs450046	Benign(1);Pathogenic(2)	Heterozygous	Recessive/Dominant
	Proline dehydrogenase deficiency; Schizophrenia 4	PRODH	c.1357C>T	p.Arg453Cys	rs3970559	Benign(1);Pathogenic(1);Uncertain significance(1)	Heterozygous	Recessive/Dominant
26	Alpha-1-antitrypsin deficiency	SERPINA1	c.1096G>A	p.Glu366Lys	rs28929474	Pathogenic, other	Heterozygous	Recessive
	Еctodermaldysplasiatype 4(hail/nailtype)	KRT85	c.233G>A	p.Arg78His	rs61630004	Pathogenic, not provided	Heterozygous	Recessive
	21-hydroxylase deficiency	CYP21A2	c.955C>T	p.Gln319Ter	rs7755898	Pathogenic	Heterozygous	Recessive/Dominant
27	Immunodeficiency-20	FCGR3A	c.197T>A	p.Leu66His	rs10127939	Pathogenic(1);Uncertain significance(1)	Heterozygous	Recessive
	Fanconi anemia	FANCL	c.1099_1100insATTA	p.T367Nfs*12	rs759217526	Benign(1);Pathogenic(2);Uncertain significance(2)	Heterozygous	X-linked recessive inheritance
	Familial renal glucosuria	SLC5A2	c.1961A>G	p.Asn654Ser	rs61742739	Pathogenic	Heterozygous	Recessive/Dominant
28	Muscle AMP deaminase deficiency	AMPD1	c.959A>T	p.Lys320Ile	rs34526199	Pathogenic	Heterozygous	Recessive
	Mannose-binding protein deficiency	MBL2	c.154C>T	p.Arg52Cys	rs5030737	Pathogenic	Heterozygous	Recessive
	Myeloperoxidase deficiency	MPO	c.752T>C	p.Met251Thr	rs56378716	Pathogenic	Heterozygous	Recessive
	Proline dehydrogenase deficiency	PRODH	c.1292G>A	p.Arg431His	rs2904552	Pathogenic, risk factor	Heterozygous	Recessive
	Retinitis pigmentosa; Usher syndrome	USH2A	c.2299delG	p.Glu767Serfs	rs80338903	Pathogenic	Heterozygous	Recessive
29	Cystic fibrosis; Hereditary pancreatitis	CFTR	c.3154T>G	p.Phe1052Val	rs150212784	Likely pathogenic(2);Pathogenic(1);Uncertain significance(3)	Heterozygous	Recessive/Dominant
	Cardioencephalomyopathy,due to cytochrome c oxidase deficiency; Myopia 6	SCO2	c.418G>A	p.Glu140Lys	rs74315511	Pathogenic	Heterozygous	Recessive/Dominant
	Homocystinuria due to CBS deficiency	CBS	c.833T>C	p.Ile278Thr	rs5742905	Pathogenic	Heterozygous	Recessive
	Corneal dystrophy, Fuchs endothelial, 6	ZEB1	c.2519A>C	p.Gln840Pro	rs118020901	Pathogenic	Heterozygous	/
	Keratitis-ichthyosis-deafness syndrome,	GJB2	c.35delG	p.Gly12Valfs	rs80338939	Pathogenic	Heterozygous	Dominant/recessive
30	Carnitine palmitoyltransferase II deficiency	CPT2	c.452G>A	p.Arg151Gln	rs515726177	Pathogenic/Likely pathogenic	Heterozygous	Recessive
	Heimler syndrome 2	PEX6	c.1802G>A	p.Arg601Gln	Recessive	Benign(1);Pathogenic(2);Uncertain significance(2)	Heterozygous	Recessive
	Bronchiectasis with or without elevated sweat chloride 1; Cystic fibrosis; Hereditary pancreatitis	CFTR	c.3454G>C	p.Asp1152His	rs75541969	Pathogenic/Likely pathogenic	Heterozygous	Recessive/Dominant
31	Fanconi anemia, complementation group E	FANCE	c.355C>T	p.Gln119*	rs121434505	Pathogenic	Heterozygous	Recessive
	Hyperglycinuria; Iminoglycinuria, digenic	SLC6A20	c.596C>T	p.Thr199Met	rs17279437	Likely benign(1);Pathogenic(2)	Heterozygous	Dominant
32	Cystathioninuria; Gamma-cystathionase deficiency	CTH	c.200C>T	p.Thr67Ile	rs28941785	Pathogenic	Heterozygous	Recessive
	Keratitis-ichthyosis-deafness syndrome	GJB2	c.269T>C	p.Leu90Pro	rs80338945	Pathogenic	Heterozygous	Dominant/Recessive
33	Cystic fibrosis; Hereditary pancreatitis	CFTR	c.220C>T	p.Arg74Trp	rs115545701	Benign(1);Likely pathogenic(5);Pathogenic(1);Uncertain significance(2)	Heterozygous	Recessive/Dominant
	Myeloperoxidase deficiency	MPO	c.752T>C	p.Met251Thr	rs56378716	Pathogenic	Heterozygous	Recessive
34	Cystinuria	SLC3A1	c.1400T>C	p.Met467Thr	rs121912691	Pathogenic	Heterozygous	Recessive/Dominant
	Biotinidase deficiency	BTD	c.1336G>C	p.Asp446His	rs13078881	Pathogenic/Likely pathogenic	Heterozygous	Recessive
	Warsaw breakage syndrome	DDX11	c.788G>A	p.Arg263Gln	rs201968272	Pathogenic	Heterozygous	Recessive/Dominant
	Usher syndrome	USH1C	c.238dupC	p.Arg80Profs	rs397515359	Pathogenic	Heterozygous	Recessive
35	Stargardt disease 1	ABCA4	c.5693G>A	p.Arg1898His	rs1800552	Pathogenic/Likely pathogenic	Heterozygous	Recessive
	Hereditary hemochromatosis; Hemochromatosis type 1; Microvascular complications of diabetes 7	HFE	c.C118G	p.His40Asn	rs1799945	Likely benign(1);Pathogenic(9)	Heterozygous	Recessive
	Tetralogy of Fallot	ZFPM2	c.1632G>A	p.Met544Ile	rs187043152	Benign(1);Pathogenic(2);Uncertain significance(2)	Heterozygous	Dominant
	Myasthenic syndrome, congenital, 11, associated with acetylcholine receptor deficiency	RAPSN	c.193-15C>A		rs45547231	Pathogenic	Heterozygous	/
	Night blindness, congenital stationary, type 1h	GNB3	c.200C>T	p.Ser67Phe	rs140263599	Pathogenic	Heterozygous	Recessive
	Nephrolithiasis/osteoporosis, hypophosphatemic, 2	SLC9A3R1	c.458G>A	p.Arg153Gln	rs41282065	Pathogenic(1);Uncertain significance(1)	Heterozygous	Dominant
36	Radial aplasia-thrombocytopenia syndrome	RBM8A	c.67+32G>C		rs201779890	Pathogenic/Likely pathogenic	Heterozygous	Recessive
	Corneal dystrophy, Fuchs endothelial, 6	ZEB1	c.2519A>C	p.Gln840Pro	rs118020901	Pathogenic	Heterozygous	/
	Polycystic kidney disease, adult type	PKD1	c.971G>T	p.Arg324Leu	rs199476099	Pathogenic	Heterozygous	Dominant
	Homocystinuria due to CBS deficiency	CBS	c.833T>C	p.Ile278Thr	rs5742905	Pathogenic	Heterozygous	Recessive
	Renal carnitine transport defect	SLC22A5	c.364G>T	p.Asp122Tyr	rs201082652	Pathogenic(2);Uncertain significance(2)	Heterozygous	Recessive
37	Muscle AMP deaminase deficiency	AMPD1	c.133C>T	p.Gln45*	rs17602729	Pathogenic(1);Uncertain significance(1)	Heterozygous	Recessive
	Kartagener syndrome; Ciliary dyskinesia	CCNO	c.263_267dupAGCCC	p.Val90Serfs	rs587777502	Pathogenic	Heterozygous	Recessive/Dominant
	Myasthenic syndrome, congenital, 11, associated with acetylcholine receptor deficiency	RAPSN	c.193-15C>A		rs45547231	Pathogenic	Heterozygous	/
	Non-immune hydrops fetalis	THSD1	c.670C>T	p.Arg224*	rs9536062	Likely pathogenic	Heterozygous	/
	Corticosteroid-binding globulin deficiency	SERPINA6	c.344T>A	p.Leu115His	rs113418909	Pathogenic(1);Uncertain significance(1)	Heterozygous	Recessive/Dominant
38	Joubert syndrome 17; Jaundice; Global developmental delay	CPLANE1	c.7817T>A	p.Leu2606*	rs749523755	Pathogenic	Heterozygous	Recessive
	Joubert syndrome 17; Jaundice; Global developmental delay	CPLANE1	c.1819delT	p.Tyr607Thrfs	rs777686211	Pathogenic	Heterozygous	Recessive
	21-hydroxylase deficiency	CYP21A2	c.955C>T	p.Gln319*	rs7755898	Pathogenic	Heterozygous	Recessive/Dominant
	Deficiency of UDPglucose-hexose-1-phosphate uridylyltransferase	GALT	c.[940A>G;-119_-116delGTCA] – Haplotype		rs111033640	Pathogenic	Heterozygous	Recessive
	Pseudohyperkalemia, familial, 2, due to red cell leak	ABCB6	c.2168G>A	p.Arg723Gln	rs148211042	Pathogenic	Heterozygous	Dominant
39	Smith-Lemli-Opitz syndrome	DHCR7	c.452G>A	p.Trp151*	rs11555217	Pathogenic	Heterozygous	Recessive
	DUFFY BLOOD GROUP SYSTEM, FY(bwk) PHENOTYPE	ACKR1	c.265C>T	p.Arg89Cys	rs34599082	Pathogenic	Heterozygous	/
	Proline dehydrogenase deficiency; Schizophrenia 4	PRODH	c.1562A>G	p.Gln521Arg	rs450046	Benign(1);Pathogenic(2)	Heterozygous	Recessive/Dominant
40	Hereditary hemochromatosis; Hemochromatosis type 1; Microvascular complications of diabetes 7	HFE	c.C118G	p.His40Asn	rs1799945	Likely benign(1);Pathogenic(9)	Heterozygous	Recessive
	Meckel syndrome type 4	CEP290	c.5850delT	p.Phe1950Leufs	rs386834159	Likely pathogenic	Heterozygous	Recessive
41	Muscle AMP deaminase deficiency	AMPD1	c.959A>T	p.Lys320Ile	rs34526199	Pathogenic	Heterozygous	Recessive
	Biotinidase deficiency	BTD	c.1336G>C	p.Asp446His	rs13078881	Pathogenic/Likely pathogenic	Heterozygous	Recessive
	Complement component 7 deficiency; C7 and C6 deficiency, combined subtotal	C7	c.1561C>A	p.Arg521Ser	rs121964920	Pathogenic	Heterozygous	Recessive
	Hypercalcemia, infantile, 2	SLC34A1	c.272_292del21	p.Val91_Ala97del	rs199844043	Pathogenic	Heterozygous	/
42	Immunodeficiency-20	FCGR3A	c.197T>A	p.Leu171His	rs10127939	Pathogenic(1);Uncertain significance(1)	Heterozygous	Recessive
	Donnai Barrow syndrome	LRP2	c.6160G>A	p.Asp2054Asn	rs138269726	Pathogenic	Heterozygous
	Retinal dystrophy	PCDH15	c.5385_5394delTCCTCTTCCT	p.Pro1796Leufs	rs753690225	Likely pathogenic	Heterozygous	/
43	Muscle AMP deaminase deficiency	AMPD1	c.133C>T	p.Gln45*	rs17602729	Pathogenic(1);Uncertain significance(1)	Heterozygous	Recessive
	Deficiency of butyrylcholine esterase; BCHE, fluoride 2	BCHE	c.1253G>T	p.Gly418Val	rs28933390	Pathogenic(2);Uncertain significance(1)	Heterozygous	Recessive
	Hereditary fructosuria	ALDOB	c.1005C>G	p.Asn335Lys	rs78340951	Pathogenic	Heterozygous	Recessive
	Non-immune hydrops fetalis	THSD1	c.670C>T	p.Arg224*	rs9536062	Likely pathogenic	Heterozygous	/
	Proline dehydrogenase deficiency; Schizophrenia 4	PRODH	c.1357C>T	p.Arg453Cys	rs3970559	Benign(1);Pathogenic(1);Uncertain significance(1)	Heterozygous	Recessive/Dominant
	Proline dehydrogenase deficiency	PRODH	c.G1292A:c.T865A	p.R431H; p.L289M	rs2904552: rs137852934	Pathogenic, risk factor	Heterozygous	Recessive
44	Muscle AMP deaminase deficiency	AMPD1	c.959A>T	p.Lys320Ile	rs34526199	Pathogenic	Heterozygous	Recessive
	Muscle AMP deaminase deficiency	AMPD1	c.133C>T	p.Gln45*	rs17602729	Pathogenic(1);Uncertain significance(1)	Heterozygous	Recessive
	Neurodegeneration with brain iron accumulation 4	C19orf12	c.171_181delCGGGGGGCTGT	p.Gly58Argfs	rs515726204	Pathogenic	Heterozygous	Recessive
	Hereditary hemochromatosis; Hemochromatosis type 1; Microvascular complications of diabetes 7	HFE	c.C118G	p.His40Asn	rs1799945	Likely benign(1);Pathogenic(9)	Heterozygous	Recessive
	Mannose-binding protein deficiency	MBL2	c.154C>T	p.Arg52Cys	rs5030737	Pathogenic	Heterozygous	Recessive
	Familial Mediterranean fever	MEFV	c.2230G>T	p.Ala744Ser	rs61732874	Likely pathogenic(1);Pathogenic(8);Uncertain significance(1)	Heterozygous	Recessive
	Myeloperoxidase deficiency	MPO	c.752T>C	p.Met251Thr	rs56378716	Pathogenic	Heterozygous	Recessive
	RhD category D-VII	RHD	c.329T>C	p.Leu110Pro	rs121912762	Pathogenic	Heterozygous	/
	Retinitis pigmentosa; Usher syndrome	USH2A	c.2299delG	p.Glu767Serfs	rs80338903	Pathogenic	Heterozygous	Recessive
45	Muscle AMP deaminase deficiency	AMPD1	c.959A>T	p.Lys320Ile	rs34526199	Pathogenic	Heterozygous	Recessive
	Complement component 7 deficiency; C7 and C6 deficiency, combined subtotal	C7	c.1561C>A	p.Arg521Ser	rs121964920	Pathogenic	Heterozygous	Recessive
	Jervell and Lange-Nielsen syndrome 1	KCNQ1	c.914G>C	p.Trp305Ser	rs120074186	Pathogenic	Heterozygous	Recessive/Dominant
	Frontotemporal dementia and/or amyotrophic lateral sclerosis 3	SQSTM1	c.1160C>T	p.Pro303Leu	rs776749939	Pathogenic/Likely pathogenic	Heterozygous	Dominant
46	Fanconi anemia, complementation group E	FANCE	c.355C>T	p.Gln119*	rs121434505	Pathogenic	Heterozygous	Recessive
	Hereditary hemochromatosis; Hemochromatosis type 1; Microvascular complications of diabetes 7	HFE	c.C118G	p.His40Asn	rs1799945	Likely benign(1);Pathogenic(9)	Heterozygous	Recessive
	Charcot-Marie-Tooth disease, type 4C; CARPAL TUNNEL SYNDROME, SUSCEPTIBILITY TO	SH3TC2	c.505T>C	p.Tyr169His	rs80359890	Likely benign(1);Pathogenic(3);Uncertain significance(3)	Heterozygous	Recessive/Dominant
47	Hereditary pancreatitis	SPINK1	c.194+2T>C		rs148954387	Pathogenic	Heterozygous	Dominant
	Fabry disease/Cardiomyopathy	GLA	c.427G>A	p.Ala143Thr	rs104894845	Likely pathogenic(2);Pathogenic(3);Uncertain significance(6)	Heterozygous	X-linked recessive/Dominant
	21-hydroxylase deficiency	CYP21A2	c.955C>T	p.Gln319*	rs7755898	Pathogenic	Heterozygous	Recessive/Dominant
48	Immunodeficiency-20	FCGR3A	c.197T>A	p.Leu171His	rs10127939	Pathogenic(1);Uncertain significance(1)	Heterozygous	Recessive
	Pseudohyperkalemia, familial, 2, due to red cell leak	ABCB6	c.2168G>A	p.Arg723Gln	rs148211042	Pathogenic	Heterozygous	Dominant
	Hypercalcemia, infantile, 2	SLC34A1	c.272_292del21	p.Val91_Ala97del	rs199844043	Pathogenic	Heterozygous	/
	Heimler syndrome 2	PEX6	c.1802G>A	p.Arg601Gln	rs34324426	Benign(1);Pathogenic(2);Uncertain significance(2)	Heterozygous	Recessive
	Mannose-binding protein deficiency	MBL2	c.154C>T	p.Arg52Cys	rs5030737	Pathogenic	Heterozygous	Recessive
	Fumarylacetoacetase pseudodeficiency/Tyrosinemia I	FAH	c.1021C>T	p.Arg341Trp	rs11555096	Pathogenic, other	Heterozygous	Recessive
	Familial Mediterranean fever	MEFV	c.2084A>G	p.Lys695Arg	rs104895094	Likely benign(1);Likely pathogenic(4);Pathogenic(6);Uncertain significance(2)	Heterozygous	Recessive/Dominant
49	Rotor syndrome	SLCO1B1	c.1738C>T	p.Arg580*	rs71581941	Pathogenic	Heterozygous	Recessive
	Mannose-binding protein deficiency	MBL2	c.161G>A	p.Gly54Asp	rs1800450	Pathogenic	Heterozygous	/
	Hereditary hemochromatosis; Hemochromatosis type 1; Microvascular complications of diabetes 7	HFE	c.C118G	p.His40Asn	rs1799945	Likely benign(1);Pathogenic(9)	Heterozygous	Recessive
	DUFFY BLOOD GROUP SYSTEM, FY(bwk) PHENOTYPE	ACKR1	c.265C>T	p.Arg89Cys	rs34599082	Pathogenic	Heterozygous	/
50	Biotinidase deficiency	BTD	c.1336G>C	p.Asp446His	rs13078881	Pathogenic/Likely pathogenic	Heterozygous	Recessive
	Hereditary hemochromatosis; Hemochromatosis type 1; Microvascular complications of diabetes 7	HFE	c.C118G	p.His40Asn	rs1799945	Likely benign(1);Pathogenic(9)	Heterozygous	Recessive
	Keratitis-Ichthyosis-Deafness Syndrome	GJB2	c.101T>C	p.Met34Thr	rs35887622	Benign(1);Likely benign(5);Likely pathogenic(2);Pathogenic(10);Uncertain significance(4)	Heterozygous	Recessive/Dominant
	Ichthyosis vulgaris/Atopic dermatitis	FLG	c.2282_2285del	p.Ser761Cfs*35	rs558269137	Likely benign(1);Pathogenic(3);Uncertain significance(1)	Heterozygous	Dominant
	Fumarylacetoacetase pseudodeficiency/Tyrosinemia I	FAH	c.1021C>T	p.Arg341Trp	rs11555096	Pathogenic, other	Heterozygous	Recessive
51	Factor X deficiency	F10	c.424G>A	p.Glu142Lys	rs61753266	Likely benign(1);Pathogenic(1)	Heterozygous	Recessive
	Polycystic kidney disease, adult type	PKD1	c.971G>T	p.Arg324Leu	rs199476099	Pathogenic	Heterozygous	Dominant
	Metaphyseal anadysplasia 2	MMP9	c.2T>A	p.Met1Lys	rs121434556	Pathogenic	Heterozygous	Recessive
	Polyglandular autoimmune syndrome, type 1	AIRE	c.1322C>T	p.Thr441Met	rs72650677	Likely pathogenic(1);Uncertain significance(1)	Heterozygous	Recessive/Dominant
	Biotinidase deficiency	BTD	c.1336G>C	p.Asp446His	rs13078881	Pathogenic/Likely pathogenic	Heterozygous	Recessive
52	Muscle AMP deaminase deficiency	AMPD1	c.133C>T	p.Gln45*	rs17602729	Pathogenic(1);Uncertain significance(1)	Heterozygous	Recessive
	Spermatogenic failure 12	NANOS1	c.240_242delCTC	p.Ser83del	rs528213346	Pathogenic	Heterozygous	Dominant
	Smith-Lemli-Opitz syndrome	DHCR7	c.452G>A	p.Trp151*	rs11555217	Pathogenic	Heterozygous	Recessive
	Myeloperoxidase deficiency	MPO	c.752T>C	p.Met251Thr	rs56378716	Pathogenic	Heterozygous	Recessive
53	Corticosteroid-binding globulin deficiency	SERPINA6	c.344T>A	p.Leu115His	rs113418909	Pathogenic(1);Uncertain significance(1)	Heterozygous	Recessive/Dominant
	Proline dehydrogenase deficiency	PRODH	c.1292G>A	p.Arg431His	rs2904552	Pathogenic, risk factor	Heterozygous	Recessive
54	Hereditary fructosuria	ALDOB	c.448G>C	p.Ala150Pro	rs1800546	Pathogenic	Heterozygous	Recessive
	Mannose-binding protein deficiency	MBL2	c.154C>T	p.Arg52Cys	rs5030737	Pathogenic	Heterozygous	Recessive
	Polyglandular autoimmune syndrome, type 1	AIRE	c.1322C>T	p.Thr441Met	rs72650677	Likely pathogenic(1);Uncertain significance(1)	Heterozygous	Recessive/Dominant
	Hereditary hemochromatosis; Hemochromatosis type 1; Microvascular complications of diabetes 7	HFE	c.C118G	p.His40Asn	rs1799945	Likely benign(1);Pathogenic(9)	Heterozygous	Recessive
55	Familial Mediterranean fever	MEFV	c.2230G>T	p.Ala744Ser	rs61732874	Likely pathogenic(1);Pathogenic(8);Uncertain significance(1)	Heterozygous	Recessive
56	Enterokinase deficiency	TMPRSS15	c.2569C>T	p.Arg857*	rs121908059	Pathogenic	Heterozygous	Recessive
57	Keratitis-ichthyosis-deafness syndrome,	GJB2	c.35delG	p.Gly12Valfs	rs80338939	Pathogenic	Heterozygous	Dominant/Recessive
	Complement component 9 deficiency	C9	c.346C>T	p.Arg116*	rs121909592	Pathogenic	Heterozygous	/
	Autosomal recessive hypohidrotic ectodermal dysplasia syndrome	EDAR	c.259T>C	p.Cys87Arg	rs121908451	Pathogenic	Heterozygous	Recessive
	Kartagener syndrome; Ciliary dyskinesia	DNAI1	c.48+2dupT	p.Ser17ValfsTer12	rs397515363	Pathogenic	Heterozygous	Recessive/Dominant
	Kugelberg-Welander disease; Spinal muscular atrophy, modifier of	SMN2	c.859G>C	p.Gly287Arg	rs121909192	Pathogenic, risk factor	Heterozygous	Recessive
58	Muscle AMP deaminase deficiency	AMPD1	c.133C>T	p.Gln45*	rs17602729	Pathogenic(1);Uncertain significance(1)	Heterozygous	Recessive
	Plasminogen activator inhibitor type 1 deficiency	SERPINE1	c.43G>A	p.Ala15Thr	rs6092	Likely benign(1);Pathogenic(2)	Heterozygous	Recessive/Dominant
	Wilson disease	ATP7B	c.A122G	p.Asn41Ser	rs201738967	Likely pathogenic	Heterozygous	Recessive
60	Hypothyroidism, congenital, nongoitrous, 1	TSHR	c.1170T>G	p.Cys390Trp	rs121908871	Pathogenic	Heterozygous	Recessive/Dominant
	Familial hypokalemia-hypomagnesemia	SLC12A3	c.2221G>A	p.Gly741Arg	rs138977195	Pathogenic(4);Uncertain significance(1)	Heterozygous	Recessive
61	Spherocytosis type 3	SPTA1	c.6421C>T	p.Arg2141Trp	rs41273519	Likely pathogenic	Heterozygous	Recessive
	Cystathioninuria	CTH	c.200C>T	p.Thr67Ile	rs28941785	Pathogenic(1);Uncertain significance(2)	Heterozygous	Recessive
	Dermatitis, atopic, 2; Ichthyosis vulgaris	FLG	c.2278_2281CAGT	p.Ser761fs	rs558269137	Pathogenic(5);Uncertain significance(1)	Heterozygous
	Mannose-binding protein deficiency	MBL2	c.154C>T	p.Arg52Cys	rs5030737	Pathogenic	Heterozygous	Recessive
	Hereditary hemochromatosis; Hemochromatosis type 1; Microvascular complications of diabetes 7	HFE	c.C118G	p.His40Asn	rs1799945	Likely benign(1);Pathogenic(9)	Heterozygous	Recessive
	MASP2 deficiency	MASP2	c.359A>G	p.Asp120Gly	rs72550870	Benign(1);Likely pathogenic(1)	Heterozygous	Recessive/Dominant
62	Nonsyndromic hearing loss and deafness	GJB2	c.101T>C	p.Met34Thr	rs35887622	Pathogenic	Heterozygous	Recessive
	Pendred syndrome	SLC26A4	c.554G>C	p.Arg185Thr	rs542620119	Likely pathogenic(2);Pathogenic(1);Uncertain significance(1)	Heterozygous	Recessive
	Methylmalonic acidemia with homocystinuria	MMACHC	c.658_660del	p.Lys220del	rs398124296	Pathogenic	Heterozygous	Recessive
63	Hereditary hemochromatosis; Hemochromatosis type 1; Microvascular complications of diabetes 7	HFE	c.C118G	p.His40Asn	rs1799945	Likely benign(1);Pathogenic(9)	Heterozygous	Recessive
	Mannose-binding protein deficiency	MBL2	c.154C>T	p.Arg52Cys	rs5030737	Pathogenic	Heterozygous	Recessive
64	Primary ciliary dyskinesia; Kartagener syndrome	CCNO	c.263_267dup	p.Val90fs	rs587777502	Pathogenic	Heterozygous	Recessive
	Spherocytosis type 3	SPTA1	c.6421C>T	p.Arg2141Trp	rs41273519	Likely pathogenic	Heterozygous	Recessive
	Heimler syndrome 2	PEX6	c.1802G>A	p.Arg601Gln	rs34324426	Benign(1);Likely benign(1);Likely pathogenic(2);Pathogenic(1);Uncertain significance(1)	Heterozygous	Recessive
65	Pontocerebellar hypoplasia, type 1c	EXOSC8	c.815G>C	p.Ser272Thr	rs36027220	Likely pathogenic(1);Uncertain significance(1)	Heterozygous	Recessive
	Kugelberg-Welander disease	SMN2	c.859G>C	p.Gly287Arg	rs121909192	Pathogenic, risk factor​	Heterozygous	Recessive
	Carnitine palmitoyltransferase II deficiency	CPT2	c.338C>T	p.Ser113Leu	rs74315294	Pathogenic(12);Uncertain significance(1)	Heterozygous	Recessive
	Deficiency of 2-methylbutyryl-CoA dehydrogenase	ACADSB	c.443C>T	p.Thr148Ile	rs58639322	Likely pathogenic(1);Pathogenic(1);Uncertain significance(1)	Heterozygous	Recessive
	Mucopolysaccharidosis, MPS-IV-A	GALNS	c.850T>G	p.Phe284Val	rs144067930	Likely pathogenic​	Heterozygous	Recessive
66	Stargardt disease 1	ABCA4	c.1928T>G	p.Val643Gly	rs61754024	Likely pathogenic(1);Uncertain significance(3)	Heterozygous	Recessive
	Primary hyperoxaluria, type I	AGXT	c.508G>A	p.Gly170Arg	rs121908529	Pathogenic/Likely pathogenic​	Heterozygous	Recessive
	Hereditary hemochromatosis; Hemochromatosis type 1; Microvascular complications of diabetes 7	HFE	c.C118G	p.His40Asn	rs1799945	Likely benign(1);Pathogenic(9)	Heterozygous	Recessive
	Familial hypercholesterolemia	LDLR	c.81C>G	p.Cys27Trp	rs2228671	Likely benign(1);Likely pathogenic(6);Pathogenic(2)	Heterozygous	Dominant
67	Cystinuria	SLC7A9	c.695A>G	p.Tyr232Cys	rs121908487	Pathogenic	Heterozygous	Recessive
	Deficiency of butyrylcholine esterase	BCHE	c.428G>A	p.Gly143Asp	rs201820739	Pathogenic/Likely pathogenic​	Heterozygous	Recessive
68	Radial aplasia-thrombocytopenia syndrome	RBM8A	c.67+32G>C		rs201779890	Pathogenic	Heterozygous	Recessive
	C7 deficiency	C7	c.1561C>A	p.Arg521Ser	rs121964920	Pathogenic	Heterozygous	Recessive
	C6 deficiency	C6	c.2381+2T>C		rs76202909	Pathogenic(1);Uncertain significance(1)	Heterozygous	Recessive
	Autosomal recessive congenital ichthyosis	ALOXE3	c.1096C>T	p.Arg366Ter	rs121434233	Pathogenic	Heterozygous	Recessive
69	Carey Fineman Ziter syndrome	MYMK	c.271C>A	p.Pro91Thr	rs137868995	Pathogenic	Heterozygous	Recessive
	Corneal epithelial dystrophy	TGFBI	c.1998G>C	p.Arg666Ser	rs121909217	Pathogenic	Heterozygous	Dominant
	Monilethrix	KRT81	c.846T>A	p.Tyr282Ter	rs138597671	Pathogenic	Heterozygous	Recessive/Dominant
	Gaucher disease	GBA	c.1342G>C	p.Asp448His	rs1064651	Pathogenic/Likely pathogenic​	Heterozygous	Recessive
	F11 deficiency	F11	c.1693G>A	p.Glu565Lys	rs281875275	Likely pathogenic​	Heterozygous	Recessive/Dominant
70	Retinitis pigmentosa	PCARE	c.3002G>A	p.Trp1001Ter	rs367658438	Pathogenic	Heterozygous	Recessive
	Atopic dermatitis	FLG	c.2427G>A	p.Trp809Ter	rs745516434	Pathogenic	Heterozygous	Recessive/Dominant
71	Glycogen storage disease type 1A	G6PC	c.247C>T	p.Arg83Cys	rs1801175	Pathogenic	Heterozygous	Recessive
	Myopathy, mitochondrial progressive, with congenital cataract, hearing loss, and developmental delay?	GFER	c.373C>T	p.Gln125Ter	rs771809901	Pathogenic	Heterozygous	Recessive
	Hereditary hemochromatosis; Hemochromatosis type 1; Microvascular complications of diabetes 7	HFE	c.C118G	p.His40Asn	rs1799945	Likely benign(1);Pathogenic(9)	Heterozygous	Recessive
	AAA Syndrome	AAAS	c.1159C>T	p.Gln387Ter	rs763820204	Pathogenic	Heterozygous	Recessive
72	Leukoencephalopathy with Brainstem and Spinal Cord Involvement and Lactate Elevation	DARS2	c.455G>T	p.Cys152Phe	rs121918208	Pathogenic	Heterozygous	Recessive
	Immunoglobulin A deficiency 2	TNFRSF13B	c.310T>C	p.Cys104Arg	rs34557412	Likely benign(2);Likely pathogenic(2);Pathogenic(2);Uncertain significance(4)	Heterozygous	/
	Tyrosinemia type I	FAH	c.1021C>T	p.Arg341Trp	rs11555096	other	Heterozygous	Recessive
73	Deficiency of butyrylcholine esterase	BCHE	c.428G>A	p.Gly143Asp	rs201820739	Pathogenic/Likely pathogenic​	Heterozygous	Recessive
	Muscular hypotonia, Nystagmus, Polydactyly;Bardet-Biedl syndrome	MKS1	c.1446T>G	p.Cys482Trp	rs137853105	Pathogenic(1);Uncertain significance(1)	Heterozygous	Recessive
	Phosphohydroxylysinuria	PHYKPL	c.1310A>T	p.Glu437Val	rs142181517	Pathogenic	Heterozygous	/
	Iminoglycinuria	SLC36A2	c.260G>T	p.Gly87Val	rs77010315	Pathogenic	Heterozygous	Dominant
	Keratitis-Ichthyosis-Deafness Syndrome	GJB2	c.101T>C	p.Met34Thr	rs35887622	Benign(1);Likely benign(5);Likely pathogenic(2);Pathogenic(10);Uncertain significance(4)	Heterozygous	Recessive
	Achromatopsia	CNGB3	c.1208G>A	p.Arg403Gln	rs147876778	Likely benign(2);Pathogenic(2)	Heterozygous	Recessive
74	Heimler syndrome 2	PEX6	c.1802G>A	p.Arg601Gln	rs34324426	Benign(1);Pathogenic(2);Uncertain significance(2)	Heterozygous	Recessive
	Pseudoxanthoma elasticum	ABCC6	c.473C>T	p.Ala158Val	rs2606921	Pathogenic	Heterozygous	Recessive
	Paget disease of bone, familial	SQSTM1	c.1175C>T	p.Pro392Leu	rs104893941	Benign(1);Pathogenic(2);Uncertain significance(1)	Heterozygous	Dominant
	Hennekam lymphangiectasia-lymphedema syndrome	CCBE1	c.472C>T	p.Arg158Cys	rs121908253	Pathogenic, uncertain significance	Heterozygous	Recessive
75	Hypogonadotropic hypogonadism 17 with or without anosmia	SPRY4	c.530A>G	p.Lys177Arg	rs78310959	Pathogenic/Likely pathogenic	Heterozygous	Dominant
	Abnormality of brain morphology	GRIP1	c.160G>A	p.Val54Ile	rs199768740	Likely pathogenic	Heterozygous	Recessive
76	Familial Mediterranean fever	MEFV	c.2084A>G	p.Lys695Arg	rs104895094	Likely benign(1);Likely pathogenic(2);Pathogenic(5);Uncertain significance(3)	Heterozygous	Recessive
	Hereditary hemochromatosis; Hemochromatosis type 1; Microvascular complications of diabetes 7	HFE	c.C118G	p.His40Asn	rs1799945	Likely benign(1);Pathogenic(9)	Heterozygous	Recessive
	Radial aplasia-thrombocytopenia syndrome	RBM8A	c.67+32G>C		rs201779890	Pathogenic	Heterozygous	Recessive
77	Hereditary Hypophosphatemic Rickets with Hypercalciuria	SLC34A3	c.756G>A	p.Gln252=	rs121918239	Pathogenic	Heterozygous	Recessive
	Usher syndrome; Retinitis pigmentosa	USH2A	c.11864G>A	p.Trp3955Ter	rs111033364	Pathogenic	Heterozygous	Recessive
78	Deficiency of butyrylcholine esterase	BCHE	c.1253G>T	p.Gly418Val	rs28933390	Pathogenic(1);Uncertain significance(1)	Heterozygous	Recessive
	Estrogen resistance	CCDC170	c.1810G>A	p.Val604Ile	rs6929137	Likely pathogenic	Heterozygous	Recessive
	Seckel syndrome 5; Microcephaly 9	CEP152	c.2034T>G	p.Tyr678Ter	rs182018947	Likely pathogenic(1);Pathogenic(5);Uncertain significance(3)	Heterozygous	Recessive
	Homocysteinemia due to MTHFR deficiency	MTHFR	c.264_302dup	p.Leu89_Pro101dup	rs786204010	Pathogenic	Heterozygous	Recessive
	Cystathioninuria; Gamma-cystathionase deficiency	CTH	c.200C>T	p.Thr67Ile	rs28941785	Pathogenic	Heterozygous	Recessive
79	Deficiency of butyrylcholine esterase	BCHE	c.1253G>T	p.Gly418Val	rs28933390	Pathogenic(1);Uncertain significance(1)	Heterozygous	Recessive
	Mannose-binding protein deficiency	MBL2	c.154C>T	p.Arg52Cys	rs5030737	Pathogenic	Heterozygous	Recessive
	Growth Hormone Deficiency With Pituitary Anomalies	HESX1	c.541A>G	p.Thr181Ala	rs28936704	Pathogenic, uncertain significance	Heterozygous	/
	Abdominal situs inversus; Primary ciliary dyskinesia	DNAH7	c.11947C>T	p.Arg3983Trp	rs114621989	Pathogenic	Heterozygous	Recessive
	Cystathioninuria; Gamma-cystathionase deficiency	CTH	c.200C>T	p.Thr67Ile	rs28941785	Pathogenic	Heterozygous	Recessive
80	Dyskeratosis congenita; Idiopathic fibrosing alveolitis, chronic form	RTEL1	c.2920C>T	p.Arg974Ter	rs398123017	Pathogenic	Heterozygous	Recessive/Dominant
	PROKR2-Related GnRH Deficiency (Kallmann Syndrome 3)	PROKR2	c.518T>G	p.Leu173Arg	rs74315416	Likely benign(2);Pathogenic(1);Uncertain significance(1)	Heterozygous	Recessive
	Biotinidase deficiency	BTD	c.1270G>C	p.Asp424His	rs13078881	Pathogenic/Likely pathogenic​	Heterozygous	Recessive
81	PROKR2-Related GnRH Deficiency (Kallmann Syndrome 3)	PROKR2	c.58del	p.His20fs	rs587777834	Likely pathogenic​	Heterozygous	Recessive
	TACR3-Related Isolated Gonadotropin-Releasing Hormone (GnRH) Deficiency	TACR3	c.824G>A	p.Trp275Ter	rs144292455	Pathogenic	Heterozygous	Recessive
82	Hereditary hemochromatosis; Hemochromatosis type 1; Microvascular complications of diabetes 7	HFE	c.C118G	p.His40Asn	rs1799945	Likely benign(1);Pathogenic(9)	Heterozygous	Recessive
	Combined oxidative phosphorylation deficiency 10	MTO1	c.1505G>A	p.Arg502His	rs201544686	Pathogenic/Likely pathogenic​	Heterozygous	Recessive
	Stargardt disease 1	ABCA4	c.5881G>A	p.Gly1961Arg	rs142253670	Likely pathogenic​	Heterozygous	Recessive
83	Adenylosuccinate lyase deficiency	ADSL	c.1349C>G	p.Thr450Ser	rs372895468	Pathogenic	Heterozygous	Recessive
	Deficiency of 2-methylbutyryl-CoA dehydrogenase	ACADSB	c.303+1G>A		rs147936696	Pathogenic/Likely pathogenic​	Heterozygous	Recessive
	Peeling skin syndrome 3	CHST8	c.229C>T	p.Arg77Trp	rs149660944	Pathogenic	Heterozygous	Recessive
	Hearing loss	TMC1	c.582G>A	p.Trp194Ter	rs1172357346	Likely pathogenic​	Heterozygous	/
84	Mannose-binding protein deficiency	MBL2	c.161G>A	p.Gly54Asp	rs1800450	Pathogenic	Heterozygous	Recessive
	Pseudohyperkalemia, familial, 2, due to red cell leak	ABCB6	c.2168G>A	p.Arg723Gln	rs148211042	Pathogenic	Heterozygous	Dominant
	Hypoplastic optic nerves	COL4A2	c.4987G>A	p.Gly1663Ser	rs12877501	Likely benign(1);Likely pathogenic(1)	Heterozygous	Dominant
85	Thrombophilia due to protein S deficiency	PROS1	c.797A>G	p.Tyr266Cys	rs387906675	Pathogenic	Heterozygous	Recessive
	Еlevated superoxide dismutase	SOD3	c.691C>G	p.Arg231Gly	rs1799895	Pathogenic	Heterozygous	/
	Hereditary hemochromatosis; Hemochromatosis type 1; Microvascular complications of diabetes 7	HFE	c.C118G	p.His40Asn	rs1799945	Likely benign(1);Pathogenic(9)	Heterozygous
	Delta thalassemia	HBD	c.82G>T	p.Ala28Ser	rs35152987	Pathogenic	Heterozygous	Recessive/Dominant
86	Radial aplasia-thrombocytopenia syndrome	RBM8A	c.-21G>A		rs139428292	Pathogenic, other	Heterozygous	Recessive
	Autosomal recessive congenital ichthyosis	ALOXE3	c.1096C>T	p.Arg366Ter	rs121434233	Pathogenic	Heterozygous	Recessive
	Hyperapobetalipoproteinemia	LPL	c.953A>G	p.Asn318Ser	rs268	Pathogenic	Heterozygous	Dominant
	Deficiency of butyrylcholine esterase	BCHE	c.293A>G	p.Asp98Gly)	rs1799807	Pathogenic/Likely pathogenic​	Heterozygous	Recessive
87	Spherocytosis, type 1	ANK1	c.127-39554G>A		rs183894680	Pathogenic	Heterozygous	Recessive
	Cystic fibrosis; Hereditary pancreatitis	CFTR	c.1521_1523delCTT	p.Phe508delPhe	rs113993960	Pathogenic	Heterozygous	Recessive
	Spherocytosis, type 3	SPTA1	c.6421C>T	p.Arg2141Trp	rs41273519	Likely pathogenic	Heterozygous	Recessive
	Idiopathic hypercalcemia of infancy	CYP24A1	c.425_427AAG[1]	p.Glu143del	rs777676129	Pathogenic(1);Uncertain significance(1)	Heterozygous	Recessive/Dominant
	Hereditary hemorrhagic telangiectasia	GDF2	c.997C>T	p.Arg333Trp	rs35129734	Pathogenic	Heterozygous	Dominant
88	Radial aplasia-thrombocytopenia syndrome	RBM8A	c.67+32G>C		rs201779890	Pathogenic/Likely pathogenic	Heterozygous	Recessive
	Growth Hormone Deficiency With Pituitary Anomalies	HESX1	c.18G>C	p.Gln6His	rs121909173	Pathogenic	Heterozygous	/
89	Deficiency of butyrylcholine esterase; BCHE, fluoride 2	BCHE	c.1253G>T	p.Gly418Val	rs28933390	Pathogenic(2);Uncertain significance(1)	Heterozygous	Recessive
	Mannose-binding protein deficiency	MBL2	c.154C>T	p.Arg52Cys	rs5030737	Pathogenic	Heterozygous	Recessive
90	Deficiency of butyrylcholine esterase; BCHE, fluoride 2	BCHE	c.1253G>T	p.Gly418Val	rs28933390	Pathogenic(2);Uncertain significance(1)	Heterozygous	Recessive
	Lysosomal acid lipase deficiency	LIPA	c.894G>A	p.Gln298=	rs116928232	Pathogenic/Likely pathogenic	Heterozygous	Recessive
	Rare genetic deafness	TMPRSS3	c.208del	p.His70fs	rs727503493	Pathogenic	Heterozygous	Recessive
	Cystinuria	SLC7A9	c.313G>A	p.Gly105Arg	rs121908480	Pathogenic	Heterozygous	Recessive
	Rolandic epilepsy	SCN9A	c.1846G>A	p.Gly616Arg	rs201338643	Pathogenic	Heterozygous	Dominant
	Warburg micro syndrome 4	TBC1D20	c.199C>T	p.Arg67Ter	rs587777157	Pathogenic	Heterozygous	Recessive
91	Forebrain defects	TDGF1	c.374C>T	p.Pro125Leu	rs121909501	Pathogenic	Heterozygous	/
	Pseudoxanthoma elasticum	ABCC6	c.346-6G>A		rs55778939	Pathogenic	Heterozygous	Recessive
	Ichthyosis vulgaris/Atopic dermatitis	FLG	c.2282_2285del	p.Ser761Cfs*35	rs558269137	Likely benign(1);Pathogenic(3);Uncertain significance(1)	Heterozygous	Dominant
	Shwachman–Diamond syndrome	SBDS	c.184A>T	p.Lys62Ter	rs120074160	Pathogenic/Likely pathogenic​	Heterozygous	Recessive
92	Deficiency of butyrylcholine esterase; BCHE, fluoride 2	BCHE	c.1253G>T	p.Gly418Val	rs28933390	Pathogenic(2);Uncertain significance(1)	Heterozygous	Recessive
	Idiopathic hypercalcemia of infancy	CYP24A1	c.425_427AAG[1]	p.Glu143del	rs777676129	Pathogenic(1);Uncertain significance(1)	Heterozygous	Recessive/Dominant
	Peroxisome biogenesis disorders, Zellweger syndrome spectrum	PEX6	c.1314_1321del	p.Glu439fs	rs267608216	Pathogenic	Heterozygous	Recessive
	CNGB3-Related Disorders	CNGB3	c.1148del	p.Thr383fs	rs397515360	Pathogenic(7);Uncertain significance(1)	Heterozygous	Recessive
	Biotinidase deficiency	BTD	c.1336G>C	p.Asp446His	rs13078881	Pathogenic/Likely pathogenic	Heterozygous	Recessive
93	Hereditary hemochromatosis; Hemochromatosis type 1; Microvascular complications of diabetes 7	HFE	c.C118G	p.His40Asn	rs1799945	Likely benign(1);Pathogenic(9)	Heterozygous	Recessive
	Alpha-1-antitrypsin deficiency	SERPINA1	c.863A>T	p.Glu288Val	rs17580	Pathogenic, other	Heterozygous	Recessive
	ANO5-Related Disorders;	ANO5	c.2498T>A	p.Met833Lys	rs142073798	Likely pathogenic(1);Pathogenic(1);Uncertain significance(1)	Heterozygous	Recessive
	Aicardi-Goutieres syndrome 6	ADAR	c.577C>G	p.Pro193Ala	rs145588689	Likely benign(2);Likely pathogenic(2);Pathogenic(4);Uncertain significance(2)	Heterozygous	Recessive
94	Radial aplasia-thrombocytopenia syndrome	RBM8A	c.-21G>A		rs139428292	Pathogenic, other	Heterozygous	Recessive
	Hereditary hemochromatosis; Hemochromatosis type 1; Microvascular complications of diabetes 7	HFE	c.C118G	p.His40Asn	rs1799945	Likely benign(1);Pathogenic(9)	Heterozygous	Recessive
	GNPTAB-Related Disorders; I cell disease	GNPTAB	c.1123C>T	p.Arg375Ter	rs397507447	Pathogenic	Heterozygous	Recessive
	Usher syndrome; Retinitis pigmentosa	USH2A	c.7524del	p.Arg2509fs	rs751176116	Pathogenic	Heterozygous	Recessive

## Sheet: Drug response
PHARMACOGENETIC STATUS
Patient	Gene (PharmGKB)	Nucleotide	Protein	rsID	Zygosity	Level of evidence*	Example
1	VKORC1	c.-G1639A		rs9923231	Het - AG	1A	Patients with the AG genotype may require a decreased dose of warfarin as compared to patients with the GG genotype or an increased dose as compared to patients with the AA genotype. Other genetic and clinical factors may also influence a patient's warfarin dose requirement.
						1B	Patients with the AG genotype who are treated with acenocoumarol or phenprocoumon may require a lower dose as compared to patients with the GG genotype, although some suggest that the GA genotype may also require a higher dose as compared to patients with the AA genotype. Other genetic and clinical factors may also influence a patient's acenocoumarol or phenprocoumon dose.
	CYP4F2	c.G1297A	p.Val433Met	rs2108622	Het - AG	1B	Patients with the AG genotype who are treated with warfarin may require a lower dose as compared to patients with the AA genotype. However, this is contradicted in some studies. Other genetic and clinical factors may also influence a patient's required warfarin dose.
	CYP2C9	c.C430T	p.Arg144Cys	rs1799853	Het - CT	1A	Patients with the CT genotype who are treated with warfarin may require a decreased dose as compared to patients with the CC genotype, but an increased dose compared to patients with TT genotype. Other genetic and clinical factors may also influence a patient's dose of warfarin.
2	VKORC1	c.*134G>A		rs7294	Het - AG	1B	Patients with the AG genotype who are treated with warfarin may require a higher dose as compared to patients with the GG genotype. Other genetic and clinical factors may also influence a patient's required dose of warfarin.
	VKORC1	c.174-136C>T		rs9934438	Het - CT	1B	Patients with the CT genotype who are treated with warfarin may require a lower dose as compared to patients with the CC genotype, and a higher dose as compared to patients with the TT genotype. Other clinical and genetic factors may also influence a patient’s required dose of warfarin.
	CYP2B6	c.516G>T	p.Gln172His	rs3745274	Hom - TT	1B	Patients with the TT genotype and HIV infection may have increased plasma concentrations and decreased clearance of efavirenz as compared to patients with the GT or GG genotype. Other genetic and clinical factors may also influence a patient's exposure to efavirenz.
	CYP2C9	c.430C>T	p.Arg144Cys	rs1799853	Het - CT	1A	Patients with the CT genotype who are treated with warfarin may require a decreased dose as compared to patients with the CC genotype, but an increased dose compared to patients with TT genotype. Other genetic and clinical factors may also influence a patient's dose of warfarin.
	XPC	c.2815C>A	p.Gln939Lys	rs2228001	Hom - AA	1B	Patients with the TT genotype may have a decreased but not non-existent risk for toxicity with cisplatin treatment as compared to patients with the GG or GT genotype. Other genetic and clinical factors may also influence a patient's risk for toxicity.
3	CYP4F2	c.1297G>A	p.Val433Met	rs2108622	Het - AG	1B	Patients with the AG genotype who are treated with warfarin may require a lower dose as compared to patients with the AA genotype. However, this is contradicted in some studies. Other genetic and clinical factors may also influence a patient's required warfarin dose.
	XRCC1	c.*134G>A		rs7294	Hom - GG	1B	Patients with the GG genotype who are treated with warfarin may require a lower dose as compared to patients with the AG or AA genotype. Other genetic and clinical factors may also influence a patient's required dose of warfarin.
4	CYP2C19	c.681G>A	p.Pro227=	rs4244285	Het - AG	1A	Patients with the AG genotype: 1) may have poor metabolism of clopidogrel and decreased formation of active drug metabolite, resulting in decreased response 2) may have an increased risk for secondary cardiovascular events when treated with clopidogrel as compared to patients with the GG genotype. Other genetic and clinical factors may also influence a patient's risk for secondary cardiovascular …
						1A	Patients with the AG genotype who are treated with amitriptyline may have decreased metabolism of amitriptyline (increased amitriptyline plasma concentrations and decreased nortriptyline plasma concentrations) as compared to patients with the GG genotype. Other genetic factors, including other CYP2C19 alleles *17 rs12248560 and *3 rs4986893, along with clinical factors, may also influence a patie…
	VKORC1	c.174-136C>T		rs9934438	Hom - TT	1B	Patients with the TT genotype who are treated with warfarin may require a lower dose as compared to patients with the CT or CC genotype. Other genetic and clinical factors may also influence a patient's required dose of warfarin.
	VKORC1	c.174-136C>T		rs3745274	Hom - TT	1B	Patients with the TT genotype who are treated with warfarin may require a lower dose as compared to patients with the CT or CC genotype. Other genetic and clinical factors may also influence a patient's required dose of warfarin.
	XPC	c.2704C>A	p.Gln939Lys	rs2228001	Het - AC	1B	Patients with the AC genotype may have an increased risk for toxicity with cisplatin treatment, including hearing loss and neutropenia, as compared to patients with the AA genotype. Other genetic and clinical factors may also influence a patient's risk for toxicity.
5	CYP2B6	c.516G>T	p.Gln172His	rs3745274	Hom - TT	1B	Patients with the TT genotype and HIV infection may have increased plasma concentrations and decreased clearance of efavirenz as compared to patients with the GT or GG genotype. Other genetic and clinical factors may also influence a patient's exposure to efavirenz.
6	CYP2C9	c.1075A>C	p.Ile359Leu	rs1057910	Het - CT	1A	Patients with the CT genotype may require a decreased dose of warfarin as compared to patients with the TT genotype. Other genetic and clinical factors may also influence a patient's risk for adverse events.
7	SLCO1B1	c.521T>C	p.Val174Ala	rs4149056	Het - CT	1A	Patients with the CT genotype may have a higher risk of simvastatin-related myopathy as compared to patients with the TT genotype, but a lower risk as compared to patients with the CC genotype. Other genetic and clinical factors may also influence a patient's risk for toxicity.
	XPC	c.2704C>A	p.Gln939Lys	rs2228001	Het - AC	1B	Patients with the AC genotype may have an increased risk for toxicity with cisplatin treatment, including hearing loss and neutropenia, as compared to patients with the AA genotype. Other genetic and clinical factors may also influence a patient's risk for toxicity.
	CYP2C19	c.681G>A	p.Pro227=	rs4244285	Het - AG	1A	Patients with the AG genotype: 1) may have poor metabolism of clopidogrel and decreased formation of active drug metabolite, resulting in decreased response 2) may have an increased risk for secondary cardiovascular events when treated with clopidogrel as compared to patients with the GG genotype. Other genetic and clinical factors may also influence a patient's risk for secondary cardiovascular …
						1A	Patients with the AG genotype who are treated with amitriptyline may have decreased metabolism of amitriptyline (increased amitriptyline plasma concentrations and decreased nortriptyline plasma concentrations) as compared to patients with the GG genotype. Other genetic factors, including other CYP2C19 alleles *17 rs12248560 and *3 rs4986893, along with clinical factors, may also influence a patie…
8	ANKK1	c.2137G>A	p.Glu713Lys	rs1800497	Het - AG	1B	Patients with the AG genotype who are treated with bupropion may be less likely to quit smoking as compared to patients with the GG genotype, although this has been contradicted in one study. Other genetic and clinical factors may also influence a patient's chance for quitting smoking.
	VKORC1	c.174-136C>T		rs9934438	Hom - TT	1B	Patients with the TT genotype who are treated with warfarin may require a lower dose as compared to patients with the CT or CC genotype. Other genetic and clinical factors may also influence a patient's required dose of warfarin.
	CYP2B6	c.516G>T	p.Gln172His	rs3745274	Het - GT	1B	Patients with the GT genotype and HIV infection may have increased plasma concentrations and decreased clearance of efavirenz as compared to patients with the GG genotype. Other genetic and clinical factors may also influence a patient's exposure to efavirenz.
9	XPC	c.2815C>A	p.Gln939Lys	rs2228001	Het - AC	1B	Patients with the AC genotype may have an increased risk for toxicity with cisplatin treatment, including hearing loss and neutropenia, as compared to patients with the AA genotype. Other genetic and clinical factors may also influence a patient's risk for toxicity.
	CYP2C9	c.1075A>C	p.Ile359Leu	rs1057910	Het - CT	1A	Patients with the CT genotype may require a decreased dose of warfarin as compared to patients with the TT genotype. Other genetic and clinical factors may also influence a patient's risk for adverse events.
	CYP4F2	c.1297G>A	p.Val433Met	rs2108622	Het - AG	1B	Patients with the AG genotype who are treated with warfarin may require a lower dose as compared to patients with the AA genotype. However, this is contradicted in some studies. Other genetic and clinical factors may also influence a patient's required warfarin dose.
	VKORC1	c.174-136C>T		rs9934438	Hom - AA	1B	Patients with the AA genotype who are treated with warfarin may require a lower dose as compared to patients with the AG or GG genotype. Other genetic and clinical factors may also influence a patient's required dose of warfarin.
10	CYP2C9	c.1075A>C	p.Ile359Leu	rs1057910	Het - AC	1A	Patients with the AC genotype may require a decreased dose of warfarin as compared to patients with the AA genotype. Other genetic and clinical factors may also influence a patient's risk for adverse events.
	ANKK1	c.2137G>A	p.Glu713Lys	rs1800497	Het - AG	1B	Patients with the AG genotype who are treated with bupropion may be less likely to quit smoking as compared to patients with the GG genotype, although this has been contradicted in one study. Other genetic and clinical factors may also influence a patient's chance for quitting smoking.
	CYP4F2	c.1297G>A	p.Val433Met	rs2108622	Het - AG	1B	Patients with the AG genotype who are treated with warfarin may require a lower dose as compared to patients with the AA genotype. However, this is contradicted in some studies. Other genetic and clinical factors may also influence a patient's required warfarin dose.
11	CYP2C19	c.681G>A	p.Pro227=	rs4244285	Het - A	1A	Patients with the AG genotype: 1) may have poor metabolism of clopidogrel and decreased formation of active drug metabolite, resulting in decreased response 2) may have an increased risk for secondary cardiovascular events when treated with clopidogrel as compared to patients with the GG genotype. Other genetic and clinical factors may also influence a patient's risk for secondary cardiovascular …
						1A	Patients with the AG genotype who are treated with amitriptyline may have decreased metabolism of amitriptyline (increased amitriptyline plasma concentrations and decreased nortriptyline plasma concentrations) as compared to patients with the GG genotype. Other genetic factors, including other CYP2C19 alleles *17 rs12248560 and *3 rs4986893, along with clinical factors, may also influence a patie…
	CYP2D6	c.506-1G>A		rs3892097	Het - AG	1A	Patients with the AG genotype (CYP2D6*1/*4) and depression who are treated with tricyclic antidepressants 1) may have an increased likelihood of switching treatment indicating an increased risk of side effects as compared to patients with the GG genotype (CYP2D6*1/*1) 2) may require an increased dose of drug as compared to patients with the AA genotype (CYP2D6*4/*4) or may require a decreased dos…
	CYP4F2	c.1297G>A	p.Val433Met	rs2108622	Het - AG	1B	Patients with the AG genotype who are treated with warfarin may require a lower dose as compared to patients with the AA genotype. However, this is contradicted in some studies. Other genetic and clinical factors may also influence a patient's required warfarin dose.
	VKORC1	c.174-136C>T		rs9934438	Het - CT	1B	Patients with the CT genotype who are treated with warfarin may require a lower dose as compared to patients with the CC genotype, and a higher dose as compared to patients with the TT genotype. Other clinical and genetic factors may also influence a patient’s required dose of warfarin.
	VKORC1	c.*134G>A		rs7294	Het - AG	1B	Patients with the AG genotype who are treated with warfarin may require a higher dose as compared to patients with the GG genotype. Other genetic and clinical factors may also influence a patient's required dose of warfarin.
	XPC	c.2815C>A	p.Gln939Lys	rs2228001	Hom - AA	1B	Patients with the AA genotype may have a decreased but not non-existent risk for toxicity with cisplatin treatment as compared to patients with the CC or AC genotype. Other genetic and clinical factors may also influence a patient's risk for toxicity.
12	XPC	c.2815C>A	p.Gln939Lys	rs2228001	Hom - AA	1B	Patients with the AA genotype may have a decreased but not non-existent risk for toxicity with cisplatin treatment as compared to patients with the CC or AC genotype. Other genetic and clinical factors may also influence a patient's risk for toxicity.
13	XPC	c.2815C>A	p.Gln939Lys	rs2228001	Het - AC	1B	Patients with the AC genotype may have an increased risk for toxicity with cisplatin treatment, including hearing loss and neutropenia, as compared to patients with the AA genotype. Other genetic and clinical factors may also influence a patient's risk for toxicity.
	ANKK1	c.2137G>A	p.Glu713Lys	rs1800497	Het - AG	1B	Patients with the AG genotype who are treated with bupropion may be less likely to quit smoking as compared to patients with the GG genotype, although this has been contradicted in one study. Other genetic and clinical factors may also influence a patient's chance for quitting smoking.
	VKORC1	c.174-136C>T		rs9934438	Het - CT	1B	Patients with the CT genotype who are treated with warfarin may require a lower dose as compared to patients with the CC genotype, and a higher dose as compared to patients with the TT genotype. Other clinical and genetic factors may also influence a patient’s required dose of warfarin.
	VKORC1	c.-1639G>T		rs9923231	Hom - TT	1A	Patients with the TT genotype may require a decerased dose of warfarin as compared to patients with the CC or CT genotype. Other genetic and clinical factors may also influence a patient's warfarin dose requirement.
						1B	Patients with the TT genotype may require a decerased dose of warfarin as compared to patients with the CC or CT genotype. Other genetic and clinical factors may also influence a patient's warfarin dose requirement.
	CYP2B6	c.516G>T	p.Gln172His	rs3745274	Hom - TT	1B	Patients with the TT genotype and HIV infection may have increased plasma concentrations and decreased clearance of efavirenz as compared to patients with the GT or GG genotype. Other genetic and clinical factors may also influence a patient's exposure to efavirenz.
14	CYP4F2	c.1297G>A	p.Val433Met	rs2108622	Het - AG	1B	Patients with the AG genotype who are treated with warfarin may require a lower dose as compared to patients with the AA genotype. However, this is contradicted in some studies. Other genetic and clinical factors may also influence a patient's required warfarin dose.
15	CYP2C9	c.430C>T	p.Arg144Cys	rs1799853	Het – CT	1A	Patients with the CT genotype who are treated with warfarin may require a decreased dose as compared to patients with the CC genotype, but an increased dose compared to patients with TT genotype. Other genetic and clinical factors may also influence a patient's dose of warfarin.
	XPC	c.2815C>A	p.Gln939Lys	rs2228001	Hom - AA	1B	Patients with the AA genotype may have a decreased but not non-existent risk for toxicity with cisplatin treatment as compared to patients with the CC or AC genotype. Other genetic and clinical factors may also influence a patient's risk for toxicity.
	ANKK1	c.2137G>A	p.Glu713Lys	rs1800497	Het - AG	1B	Patients with the AG genotype who are treated with bupropion may be less likely to quit smoking as compared to patients with the GG genotype, although this has been contradicted in one study. Other genetic and clinical factors may also influence a patient's chance for quitting smoking.
	CYP2D6	c.506-1G>A		rs3892097	Het - AG	1A	Patients with the AG genotype (CYP2D6*1/*4) and depression who are treated with tricyclic antidepressants 1) may have an increased likelihood of switching treatment indicating an increased risk of side effects as compared to patients with the GG genotype (CYP2D6*1/*1) 2) may require an increased dose of drug as compared to patients with the AA genotype (CYP2D6*4/*4) or may require a decreased dos…
	CYP2C19	c.681G>A	p.Pro227=	rs4244285	Het - AG	1A	Patients with the AG genotype: 1) may have poor metabolism of clopidogrel and decreased formation of active drug metabolite, resulting in decreased response 2) may have an increased risk for secondary cardiovascular events when treated with clopidogrel as compared to patients with the GG genotype. Other genetic and clinical factors may also influence a patient's risk for secondary cardiovascular …
						1A	Patients with the AG genotype who are treated with amitriptyline may have decreased metabolism of amitriptyline (increased amitriptyline plasma concentrations and decreased nortriptyline plasma concentrations) as compared to patients with the GG genotype. Other genetic factors, including other CYP2C19 alleles *17 rs12248560 and *3 rs4986893, along with clinical factors, may also influence a patie…
16	CYP3A5	c.219-237G>A		rs776746	Het - AG	1A	Patients with the AG genotype (CYP3A5*1/*3) who are recipients of a kidney, heart, lung or hematopoietic stem cell transplant, or have other diseases, who are treated with tacrolimus may have increased metabolism of tacrolimus resulting in decreased exposure, and may require a higher dose as compared to patients with the GG genotype. Other genetic and clinical factors may also influence a patient…
	CYP2B6	c.516G>T	p.Gln172His	rs3745274	Het - GT	1B	Patients with the GT genotype and HIV infection may have increased plasma concentrations and decreased clearance of efavirenz as compared to patients with the GG genotype. Other genetic and clinical factors may also influence a patient's exposure to efavirenz.
	CYP4F2	c.1297G>A	p.Val433Met	rs2108622	Het - AG	1B	Patients with the AG genotype who are treated with warfarin may require a lower dose as compared to patients with the AA genotype. However, this is contradicted in some studies. Other genetic and clinical factors may also influence a patient's required warfarin dose.
	CYP2C9	c.430C>T	p.Arg144Cys	rs1799853	Het - CT	1A	Patients with the CT genotype who are treated with warfarin may require a decreased dose as compared to patients with the CC genotype, but an increased dose compared to patients with TT genotype. Other genetic and clinical factors may also influence a patient's dose of warfarin.
	VKORC1	c.174-136C>T		rs9934438	Hom - TT	1B	Patients with the TT genotype who are treated with warfarin may require a lower dose as compared to patients with the CT or CC genotype. Other genetic and clinical factors may also influence a patient's required dose of warfarin.
17	SLCO1B1	c.521T>C	p.Val174Ala	rs4149056	Het - CT	1A	Patients with the CT genotype may have a higher risk of simvastatin-related myopathy as compared to patients with the TT genotype, but a lower risk as compared to patients with the CC genotype. Other genetic and clinical factors may also influence a patient's risk for toxicity.
	XPC	c.2815C>A	p.Gln939Lys	rs2228001	Hom - AA	1B	Patients with the AA genotype may have a decreased but not non-existent risk for toxicity with cisplatin treatment as compared to patients with the CC or AC genotype. Other genetic and clinical factors may also influence a patient's risk for toxicity.
	CYP4F2	c.1297G>A	p.Val433Met	rs2108622	Het - AG	1B	Patients with the AG genotype who are treated with warfarin may require a lower dose as compared to patients with the AA genotype. However, this is contradicted in some studies. Other genetic and clinical factors may also influence a patient's required warfarin dose.
18	CYP4F2	c.1297G>A	p.Val433Met	rs2108622	Hom - AA	1B	Patients with the AA genotype who are treated with warfarin may require a higher dose as compared to patients with the GG and AG genotypes. However, this is contradicted in some studies. Other genetic and clinical factors may also influence a patient's required warfarin dose.
	ANKK1	c.2137G>A	p.Glu713Lys	rs1800497	Het - AG	1B	Patients with the AG genotype who are treated with bupropion may be less likely to quit smoking as compared to patients with the GG genotype, although this has been contradicted in one study. Other genetic and clinical factors may also influence a patient's chance for quitting smoking.
	CYP2C19	c.681G>A	p.Pro227=	rs4244285	Het - AG	1A	Patients with the AG genotype: 1) may have poor metabolism of clopidogrel and decreased formation of active drug metabolite, resulting in decreased response 2) may have an increased risk for secondary cardiovascular events when treated with clopidogrel as compared to patients with the GG genotype. Other genetic and clinical factors may also influence a patient's risk for secondary cardiovascular …
						1A	Patients with the AG genotype who are treated with amitriptyline may have decreased metabolism of amitriptyline (increased amitriptyline plasma concentrations and decreased nortriptyline plasma concentrations) as compared to patients with the GG genotype. Other genetic factors, including other CYP2C19 alleles *17 rs12248560 and *3 rs4986893, along with clinical factors, may also influence a patie…
19	SLCO1B1	c.521T>C	p.Val174Ala	rs4149056	Het - CT	1A	Patients with the CT genotype may have a higher risk of simvastatin-related myopathy as compared to patients with the TT genotype, but a lower risk as compared to patients with the CC genotype. Other genetic and clinical factors may also influence a patient's risk for toxicity.
	VKORC1	c.174-136C>T		rs9934438	Het - CT	1B	Patients with the CT genotype who are treated with warfarin may require a lower dose as compared to patients with the CC genotype, and a higher dose as compared to patients with the TT genotype. Other clinical and genetic factors may also influence a patient’s required dose of warfarin.
	CYP2C19	c.681G>A	p.Pro227=	rs4244285	Het - AG	1A	Patients with the AG genotype: 1) may have poor metabolism of clopidogrel and decreased formation of active drug metabolite, resulting in decreased response 2) may have an increased risk for secondary cardiovascular events when treated with clopidogrel as compared to patients with the GG genotype. Other genetic and clinical factors may also influence a patient's risk for secondary cardiovascular …
						1B	Patients with the AG genotype: 1) may have poor metabolism of clopidogrel and decreased formation of active drug metabolite, resulting in decreased response 2) may have an increased risk for secondary cardiovascular events when treated with clopidogrel as compared to patients with the GG genotype. Other genetic and clinical factors may also influence a patient's risk for secondary cardiovascular …
	CYP2C9	c.430C>T	p.Arg144Cys	rs1799853	Het - CT	1A	Patients with the CT genotype who are treated with warfarin may require a decreased dose as compared to patients with the CC genotype, but an increased dose compared to patients with TT genotype. Other genetic and clinical factors may also influence a patient's dose of warfarin.
	CYP4F2	c.1297G>A	p.Val433Met	rs2108622	Het - AG	1B	Patients with the AG genotype who are treated with warfarin may require a lower dose as compared to patients with the AA genotype. However, this is contradicted in some studies. Other genetic and clinical factors may also influence a patient's required warfarin dose.
	XPC	c.2815C>A	p.Gln939Lys	rs2228001	Het - AC	1B	Patients with the AC genotype may have an increased risk for toxicity with cisplatin treatment, including hearing loss and neutropenia, as compared to patients with the AA genotype. Other genetic and clinical factors may also influence a patient's risk for toxicity.
	VKORC1	c.-1639G>A		rs9923231	Het - AG	1A	Patients with the CT genotype may require a decreased dose of warfarin as compared to patients with the CC genotype or an increased dose as compared to patients with the TT genotype. Other genetic and clinical factors may also influence a patient's warfarin dose requirement.
						1B	Patients with the CT genotype who are treated with acenocoumarol or phenprocoumon may require a lower dose as compared to patients with the CC genotype, although some suggest that the CT genotype may also require a higher dose as compared to patients with the TT genotype. Other genetic and clinical factors may also influence a patient's acenocoumarol or phenprocoumon dose.
	CYP2D6	c.506-1G>A		rs3892097	Het - AG	1A	Patients with the AG genotype (CYP2D6*1/*4) and depression who are treated with tricyclic antidepressants 1) may have an increased likelihood of switching treatment indicating an increased risk of side effects as compared to patients with the GG genotype (CYP2D6*1/*1) 2) may require an increased dose of drug as compared to patients with the AA genotype (CYP2D6*4/*4) or may require a decreased dos…
20	CYP4F2	c.1297G>A	p.Val433Met	rs2108622	Het - AG	1B	Patients with the AG genotype who are treated with warfarin may require a lower dose as compared to patients with the AA genotype. However, this is contradicted in some studies. Other genetic and clinical factors may also influence a patient's required warfarin dose.
	CYP2C19	c.681G>A	p.Pro227=	rs4244285	Het - AG	1A	Patients with the AG genotype: 1) may have poor metabolism of clopidogrel and decreased formation of active drug metabolite, resulting in decreased response 2) may have an increased risk for secondary cardiovascular events when treated with clopidogrel as compared to patients with the GG genotype. Other genetic and clinical factors may also influence a patient's risk for secondary cardiovascular …
						1B	Patients with the AG genotype: 1) may have poor metabolism of clopidogrel and decreased formation of active drug metabolite, resulting in decreased response 2) may have an increased risk for secondary cardiovascular events when treated with clopidogrel as compared to patients with the GG genotype. Other genetic and clinical factors may also influence a patient's risk for secondary cardiovascular …
	VKORC1	c.174-136C>T		rs9934438	Het - CT	1B	Patients with the CT genotype who are treated with warfarin may require a lower dose as compared to patients with the CC genotype, and a higher dose as compared to patients with the TT genotype. Other clinical and genetic factors may also influence a patient’s required dose of warfarin.
	VKORC1	c.*134G>A		rs7294	Het - AG	1B	Patients with the AG genotype who are treated with warfarin may require a higher dose as compared to patients with the GG genotype. Other genetic and clinical factors may also influence a patient's required dose of warfarin.
21	VKORC1	c.174-136C>T		rs9934438	Het - CT	1B	Patients with the CT genotype who are treated with warfarin may require a lower dose as compared to patients with the CC genotype, and a higher dose as compared to patients with the TT genotype. Other clinical and genetic factors may also influence a patient’s required dose of warfarin.
	CYP4F2	c.1297G>A	p.Val433Met	rs2108622	Het - AG	1B	Patients with the AG genotype who are treated with warfarin may require a lower dose as compared to patients with the AA genotype. However, this is contradicted in some studies. Other genetic and clinical factors may also influence a patient's required warfarin dose.
	VKORC1	c.-1639G>A		rs9923231	Het - AG	1A	Patients with the CT genotype may require a decreased dose of warfarin as compared to patients with the CC genotype or an increased dose as compared to patients with the TT genotype. Other genetic and clinical factors may also influence a patient's warfarin dose requirement.
						1B	Patients with the CT genotype who are treated with acenocoumarol or phenprocoumon may require a lower dose as compared to patients with the CC genotype, although some suggest that the CT genotype may also require a higher dose as compared to patients with the TT genotype. Other genetic and clinical factors may also influence a patient's acenocoumarol or phenprocoumon dose.
22	CYP2C9	c.430C>T	p.Arg144Cys	rs1799853	Het – CT	1A	Patients with the CT genotype who are treated with warfarin may require a decreased dose as compared to patients with the CC genotype, but an increased dose compared to patients with TT genotype. Other genetic and clinical factors may also influence a patient's dose of warfarin.
	CYP4F2	c.1297G>A	p.Val433Met	rs2108622	Hom - AA	1B	Patients with the AA genotype who are treated with warfarin may require a higher dose as compared to patients with the GG and AG genotypes. However, this is contradicted in some studies. Other genetic and clinical factors may also influence a patient's required warfarin dose.
23	VKORC1	c.174-136C>T		rs9934438	Het - CT	1B	Patients with the CT genotype who are treated with warfarin may require a lower dose as compared to patients with the CC genotype, and a higher dose as compared to patients with the TT genotype. Other clinical and genetic factors may also influence a patient’s required dose of warfarin.
24	CYP4F2	c.1297G>A	p.Val433Met	rs2108622	Het - AG	1B	Patients with the AG genotype who are treated with warfarin may require a lower dose as compared to patients with the AA genotype. However, this is contradicted in some studies. Other genetic and clinical factors may also influence a patient's required warfarin dose.
	CYP2C9	c.430C>T	p.Arg144Cys	rs1799853	Het - CT	1A	Patients with the CT genotype who are treated with warfarin may require a decreased dose as compared to patients with the CC genotype, but an increased dose compared to patients with TT genotype. Other genetic and clinical factors may also influence a patient's dose of warfarin.
	XPC	c.2815C>A	p.Gln939Lys	rs2228001	Hom - AA	1B	Patients with the AA genotype may have a decreased but not non-existent risk for toxicity with cisplatin treatment as compared to patients with the CC or AC genotype. Other genetic and clinical factors may also influence a patient's risk for toxicity.
	SLCO1B1	c.521T>C	p.Val174Ala	rs4149056	Het - CT	1A	Patients with the CT genotype may have a higher risk of simvastatin-related myopathy as compared to patients with the TT genotype, but a lower risk as compared to patients with the CC genotype. Other genetic and clinical factors may also influence a patient's risk for toxicity.
	CYP2D6	c.506-1G>A		rs3892097	Het - AG	1A	Patients with the AG genotype (CYP2D6*1/*4) and depression who are treated with tricyclic antidepressants 1) may have an increased likelihood of switching treatment indicating an increased risk of side effects as compared to patients with the GG genotype (CYP2D6*1/*1) 2) may require an increased dose of drug as compared to patients with the AA genotype (CYP2D6*4/*4) or may require a decreased dos…
25	XPC	c.2815C>A	p.Gln939Lys	rs2228001	Hom - AA	1B	Patients with the AA genotype may have a decreased but not non-existent risk for toxicity with cisplatin treatment as compared to patients with the CC or AC genotype. Other genetic and clinical factors may also influence a patient's risk for toxicity.
	ANKK1	c.2137G>A	p.Glu713Lys	rs1800497	Het - AG	1B	Patients with the AG genotype who are treated with bupropion may be less likely to quit smoking as compared to patients with the GG genotype, although this has been contradicted in one study. Other genetic and clinical factors may also influence a patient's chance for quitting smoking.
	VKORC1	c.174-136C>T		rs9934438	Het - CT	1B	Patients with the CT genotype who are treated with warfarin may require a lower dose as compared to patients with the CC genotype, and a higher dose as compared to patients with the TT genotype. Other clinical and genetic factors may also influence a patient’s required dose of warfarin.
	CYP4F2	c.1297G>A	p.Val433Met	rs2108622	Het - AG	1B	Patients with the AG genotype who are treated with warfarin may require a lower dose as compared to patients with the AA genotype. However, this is contradicted in some studies. Other genetic and clinical factors may also influence a patient's required warfarin dose.
26	VKORC1	c.174-136C>T		rs9934438	Hom - TT	1B	Patients with the TT genotype who are treated with warfarin may require a lower dose as compared to patients with the CT or CC genotype. Other genetic and clinical factors may also influence a patient's required dose of warfarin.
	XPC	c.2815C>A	p.Gln939Lys	rs2228001	Hom - AA	1B	Patients with the AA genotype may have a decreased but not non-existent risk for toxicity with cisplatin treatment as compared to patients with the CC or AC genotype. Other genetic and clinical factors may also influence a patient's risk for toxicity.
27	XPC	c.2815C>A	p.Gln939Lys	rs2228001	Hom - AA	1B	Patients with the AA genotype may have a decreased but not non-existent risk for toxicity with cisplatin treatment as compared to patients with the CC or AC genotype. Other genetic and clinical factors may also influence a patient's risk for toxicity.
	CYP2C9	c.1075A>C	p.Ile359Leu	rs1057910	Het - AC	1A	Patients with the AC genotype may require a decreased dose of warfarin as compared to patients with the AA genotype. Other genetic and clinical factors may also influence a patient's risk for adverse events.
	ANKK1	c.2137G>A	p.Glu713Lys	rs1800497	Het - AG	1B	Patients with the AG genotype who are treated with bupropion may be less likely to quit smoking as compared to patients with the GG genotype, although this has been contradicted in one study. Other genetic and clinical factors may also influence a patient's chance for quitting smoking.
	CYP4F2	c.1297G>A	p.Val433Met	rs2108622	Hom - AA	1B	Patients with the AA genotype who are treated with warfarin may require a higher dose as compared to patients with the GG and AG genotypes. However, this is contradicted in some studies. Other genetic and clinical factors may also influence a patient's required warfarin dose.
	CYP2B6	c.516G>T	p.Gln172His	rs3745274	Het - GT	1B	Patients with the GT genotype and HIV infection may have increased plasma concentrations and decreased clearance of efavirenz as compared to patients with the GG genotype. Other genetic and clinical factors may also influence a patient's exposure to efavirenz.
	VKORC1	c.174-136C>T		rs9934438	Hom - TT	1B	Patients with the TT genotype who are treated with warfarin may require a lower dose as compared to patients with the CT or CC genotype. Other genetic and clinical factors may also influence a patient's required dose of warfarin.
	CYP2D6	c.506-1G>A		rs3892097	Het - AG	1A	Patients with the AG genotype (CYP2D6*1/*4) and depression who are treated with tricyclic antidepressants 1) may have an increased likelihood of switching treatment indicating an increased risk of side effects as compared to patients with the GG genotype (CYP2D6*1/*1) 2) may require an increased dose of drug as compared to patients with the AA genotype (CYP2D6*4/*4) or may require a decreased dos…
28	ANKK1	c.2137G>A	p.Glu713Lys	rs1800497	Het - AG	1B	Patients with the AG genotype who are treated with bupropion may be less likely to quit smoking as compared to patients with the GG genotype, although this has been contradicted in one study. Other genetic and clinical factors may also influence a patient's chance for quitting smoking.
	CYP2B6	c.516G>T	p.Gln172His	rs3745274	Het - GT	1B	Patients with the GT genotype and HIV infection may have increased plasma concentrations and decreased clearance of efavirenz as compared to patients with the GG genotype. Other genetic and clinical factors may also influence a patient's exposure to efavirenz.
	SLCO1B1	c.521T>C	p.Val174Ala	rs4149056	Het - CT	1A	Patients with the CT genotype may have a higher risk of simvastatin-related myopathy as compared to patients with the TT genotype, but a lower risk as compared to patients with the CC genotype. Other genetic and clinical factors may also influence a patient's risk for toxicity.
	VKORC1	c.*134G>A		rs7294	Hom - AA	1B	Patients with the AA genotype who are treated with warfarin may require a higher dose as compared to patients with the GG genotype. Other genetic and clinical factors may also influence a patient's required dose of warfarin.
	XPC	c.2815C>A	p.Gln939Lys	rs2228001	Het - AC	1B	Patients with the AC genotype may have an increased risk for toxicity with cisplatin treatment, including hearing loss and neutropenia, as compared to patients with the AA genotype. Other genetic and clinical factors may also influence a patient's risk for toxicity.
29	VKORC1	c.*134G>A		rs7294	Het - AG	1B	Patients with the AG genotype who are treated with warfarin may require a higher dose as compared to patients with the GG genotype. Other genetic and clinical factors may also influence a patient's required dose of warfarin.
	XPC	c.2815C>A	p.Gln939Lys	rs2228001	Hom - AA	1B	Patients with the AA genotype may have a decreased but not non-existent risk for toxicity with cisplatin treatment as compared to patients with the CC or AC genotype. Other genetic and clinical factors may also influence a patient's risk for toxicity.
	CYP2C9	c.430C>T	p.Arg144Cys	rs1799853	Het - CT	1A	Patients with the CT genotype who are treated with warfarin may require a decreased dose as compared to patients with the CC genotype, but an increased dose compared to patients with TT genotype. Other genetic and clinical factors may also influence a patient's dose of warfarin.
	CYP2D6	c.506-1G>A		rs3892097	Het - AG	1A	Patients with the AG genotype (CYP2D6*1/*4) and depression who are treated with tricyclic antidepressants 1) may have an increased likelihood of switching treatment indicating an increased risk of side effects as compared to patients with the GG genotype (CYP2D6*1/*1) 2) may require an increased dose of drug as compared to patients with the AA genotype (CYP2D6*4/*4) or may require a decreased dos…
30	CYP4F2	c.1297G>A	p.Val433Met	rs2108622	Het - AG	1B	Patients with the AG genotype who are treated with warfarin may require a lower dose as compared to patients with the AA genotype. However, this is contradicted in some studies. Other genetic and clinical factors may also influence a patient's required warfarin dose.
	CYP2D6	c.506-1G>A		rs3892097	Het - AG	1A	Patients with the AG genotype (CYP2D6*1/*4) and depression who are treated with tricyclic antidepressants 1) may have an increased likelihood of switching treatment indicating an increased risk of side effects as compared to patients with the GG genotype (CYP2D6*1/*1) 2) may require an increased dose of drug as compared to patients with the AA genotype (CYP2D6*4/*4) or may require a decreased dos…
	XPC	c.2815C>A	p.Gln939Lys	rs2228001	Het - AC	1B	Patients with the AC genotype may have an increased risk for toxicity with cisplatin treatment, including hearing loss and neutropenia, as compared to patients with the AA genotype. Other genetic and clinical factors may also influence a patient's risk for toxicity.
31	SLCO1B1	c.521T>C	p.Val174Ala	rs4149056	Het - CT	1A	Patients with the CT genotype may have a higher risk of simvastatin-related myopathy as compared to patients with the TT genotype, but a lower risk as compared to patients with the CC genotype. Other genetic and clinical factors may also influence a patient's risk for toxicity.
	XPC	c.2815C>A	p.Gln939Lys	rs2228001	Hom - AA	1B	Patients with the AA genotype may have a decreased but not non-existent risk for toxicity with cisplatin treatment as compared to patients with the CC or AC genotype. Other genetic and clinical factors may also influence a patient's risk for toxicity.
	CYP2C19	c.681G>A	p.Pro227=	rs4244285	Het - AG	1A	Patients with the AG genotype: 1) may have poor metabolism of clopidogrel and decreased formation of active drug metabolite, resulting in decreased response 2) may have an increased risk for secondary cardiovascular events when treated with clopidogrel as compared to patients with the GG genotype. Other genetic and clinical factors may also influence a patient's risk for secondary cardiovascular …
						1A	Patients with the AG genotype who are treated with amitriptyline may have decreased metabolism of amitriptyline (increased amitriptyline plasma concentrations and decreased nortriptyline plasma concentrations) as compared to patients with the GG genotype. Other genetic factors, including other CYP2C19 alleles *17 rs12248560 and *3 rs4986893, along with clinical factors, may also influence a patie…
32	CYP2C9	c.430C>T	p.Arg144Cys	rs1799853	Het - CT	1A	Patients with the CT genotype who are treated with warfarin may require a decreased dose as compared to patients with the CC genotype, but an increased dose compared to patients with TT genotype. Other genetic and clinical factors may also influence a patient's dose of warfarin.
	VKORC1	c.174-136C>T		rs9934438	Hom - TT	1B	Patients with the TT genotype who are treated with warfarin may require a lower dose as compared to patients with the CT or CC genotype. Other genetic and clinical factors may also influence a patient's required dose of warfarin.
	VKORC1	c.-1639G>T		rs9923231	Hom - TT	1B	Patients with the TT genotype may require a decerased dose of warfarin as compared to patients with the CC or CT genotype. Other genetic and clinical factors may also influence a patient's warfarin dose requirement.
	CYP4F2	c.1297G>A	p.Val433Met	rs2108622	Het - AG	1B	Patients with the AG genotype who are treated with warfarin may require a lower dose as compared to patients with the AA genotype. However, this is contradicted in some studies. Other genetic and clinical factors may also influence a patient's required warfarin dose.
	IFNL4	c.151-152G>A		rs12979860	Hom - AA	1A	Patients with the AA genotype and Hepatitis C genotype 1 may have decreased response (typically assayed as sustained virological response, SVR) when administered peg interferon alpha (2a, 2b) and ribavirin (with or without telaprevir, boceprevir, or simeprevir, daclatasvir) as compared to patients with the GG genotype. Patients with the AA genotype may also have lower spontaneous clearance in acu…
						1A	Patients with the AA genotype may have lower response rates (SVR) to triple therapy (telaprevir, peginterferon alfa-2a/b and ribavirin) in people with Hepatitis C genotype 1 as compared to patients with the GG genotype. The impact of IL28B genotype maybe dampened in patients with prior PegIFN/RBV treatment failure. Other genetic and clinical factors may also influence a patient's response to HCV …
	SLCO1B1	c.521T>C	p.Val174Ala	rs4149056	Hom - CC	1A	Patients with the CC genotype may have a higher risk of simvastatin-related myopathy as compared to patients with the CT or TT genotype. Other genetic and clinical factors may also influence a patient's risk for toxicity.
	CYP2D6	c.506-1G>A		rs3892097	Het - AG	1A	Patients with the AG genotype (CYP2D6*1/*4) and depression who are treated with tricyclic antidepressants 1) may have an increased likelihood of switching treatment indicating an increased risk of side effects as compared to patients with the GG genotype (CYP2D6*1/*1) 2) may require an increased dose of drug as compared to patients with the AA genotype (CYP2D6*4/*4) or may require a decreased dos…
33	CYP2C19	c.681G>A	p.Pro227=	rs4244285	Het - AG	1A	Patients with the AG genotype: 1) may have poor metabolism of clopidogrel and decreased formation of active drug metabolite, resulting in decreased response 2) may have an increased risk for secondary cardiovascular events when treated with clopidogrel as compared to patients with the GG genotype. Other genetic and clinical factors may also influence a patient's risk for secondary cardiovascular …
						1A	Patients with the AG genotype who are treated with amitriptyline may have decreased metabolism of amitriptyline (increased amitriptyline plasma concentrations and decreased nortriptyline plasma concentrations) as compared to patients with the GG genotype. Other genetic factors, including other CYP2C19 alleles *17 rs12248560 and *3 rs4986893, along with clinical factors, may also influence a patie…
	VKORC1	c.174-136C>T		rs9934438	Hom - TT	1B	Patients with the TT genotype who are treated with warfarin may require a lower dose as compared to patients with the CT or CC genotype. Other genetic and clinical factors may also influence a patient's required dose of warfarin.
34
35	XPC	c.2815C>A	p.Gln939Lys	rs2228001	Het - AC	1B	Patients with the AC genotype may have an increased risk for toxicity with cisplatin treatment, including hearing loss and neutropenia, as compared to patients with the AA genotype. Other genetic and clinical factors may also influence a patient's risk for toxicity.
	CYP2C19	c.681G>A	p.Pro227=	rs4244285	Het - AG	1A	Patients with the AG genotype: 1) may have poor metabolism of clopidogrel and decreased formation of active drug metabolite, resulting in decreased response 2) may have an increased risk for secondary cardiovascular events when treated with clopidogrel as compared to patients with the GG genotype. Other genetic and clinical factors may also influence a patient's risk for secondary cardiovascular …
						1A	Patients with the AG genotype who are treated with amitriptyline may have decreased metabolism of amitriptyline (increased amitriptyline plasma concentrations and decreased nortriptyline plasma concentrations) as compared to patients with the GG genotype. Other genetic factors, including other CYP2C19 alleles *17 rs12248560 and *3 rs4986893, along with clinical factors, may also influence a patie…
	ANKK1	c.2137G>A	p.Glu713Lys	rs1800497	Het - AG	1B	Patients with the AG genotype who are treated with bupropion may be less likely to quit smoking as compared to patients with the GG genotype, although this has been contradicted in one study. Other genetic and clinical factors may also influence a patient's chance for quitting smoking.
	SLCO1B1	c.521T>C	p.Val174Ala	rs4149056	Het - CT	1A	Patients with the CT genotype may have a higher risk of simvastatin-related myopathy as compared to patients with the TT genotype, but a lower risk as compared to patients with the CC genotype. Other genetic and clinical factors may also influence a patient's risk for toxicity.
	VKORC1	c.*134G>A		rs7294	Hom - AA	1B	Patients with the AA genotype who are treated with warfarin may require a higher dose as compared to patients with the GG genotype. Other genetic and clinical factors may also influence a patient's required dose of warfarin.
	CYP4F2	c.1297G>A	p.Val433Met	rs2108622	Het - AG	1B	Patients with the AG genotype who are treated with warfarin may require a lower dose as compared to patients with the AA genotype. However, this is contradicted in some studies. Other genetic and clinical factors may also influence a patient's required warfarin dose.
36	SLCO1B1	c.521T>C	p.Val174Ala	rs4149056	Het - CT	1A	Patients with the CT genotype may have a higher risk of simvastatin-related myopathy as compared to patients with the TT genotype, but a lower risk as compared to patients with the CC genotype. Other genetic and clinical factors may also influence a patient's risk for toxicity.
	CYP4F2	c.1297G>A	p.Val433Met	rs2108622	Het - AG	1B	Patients with the AG genotype who are treated with warfarin may require a lower dose as compared to patients with the AA genotype. However, this is contradicted in some studies. Other genetic and clinical factors may also influence a patient's required warfarin dose.
	CYP2D6	c.506-1G>A		rs3892097	Het - AG	1A	Patients with the AG genotype (CYP2D6*1/*4) and depression who are treated with tricyclic antidepressants 1) may have an increased likelihood of switching treatment indicating an increased risk of side effects as compared to patients with the GG genotype (CYP2D6*1/*1) 2) may require an increased dose of drug as compared to patients with the AA genotype (CYP2D6*4/*4) or may require a decreased dos…
37	CYP4F2	c.1297G>A	p.Val433Met	rs2108622	Het - AG	1B	Patients with the AG genotype who are treated with warfarin may require a lower dose as compared to patients with the AA genotype. However, this is contradicted in some studies. Other genetic and clinical factors may also influence a patient's required warfarin dose.
	ANKK1	c.2137G>A	p.Glu713Lys	rs1800497	Het - AG	1B	Patients with the AG genotype who are treated with bupropion may be less likely to quit smoking as compared to patients with the GG genotype, although this has been contradicted in one study. Other genetic and clinical factors may also influence a patient's chance for quitting smoking.
	XPC	c.2815C>A	p.Gln939Lys	rs2228001	Het - AC	1B	Patients with the AC genotype may have an increased risk for toxicity with cisplatin treatment, including hearing loss and neutropenia, as compared to patients with the AA genotype. Other genetic and clinical factors may also influence a patient's risk for toxicity.
	VKORC1	c.174-136C>T		rs9934438	Het - CT	1B	Patients with the CT genotype who are treated with warfarin may require a lower dose as compared to patients with the CC genotype, and a higher dose as compared to patients with the TT genotype. Other clinical and genetic factors may also influence a patient’s required dose of warfarin.
	CYP2D6	c.506-1G>A		rs3892097	Het - AG	1A	Patients with the AG genotype (CYP2D6*1/*4) and depression who are treated with tricyclic antidepressants 1) may have an increased likelihood of switching treatment indicating an increased risk of side effects as compared to patients with the GG genotype (CYP2D6*1/*1) 2) may require an increased dose of drug as compared to patients with the AA genotype (CYP2D6*4/*4) or may require a decreased dos…
38	ANKK1	c.2137G>A	p.Glu713Lys	rs1800497	Het - AG	1B	Patients with the AG genotype who are treated with bupropion may be less likely to quit smoking as compared to patients with the GG genotype, although this has been contradicted in one study. Other genetic and clinical factors may also influence a patient's chance for quitting smoking.
	CYP4F2	c.1297G>A	p.Val433Met	rs2108622	Het - AG	1B	Patients with the AG genotype who are treated with warfarin may require a lower dose as compared to patients with the AA genotype. However, this is contradicted in some studies. Other genetic and clinical factors may also influence a patient's required warfarin dose.
	VKORC1	c.174-136C>T		rs9934438	Hom - TT	1B	Patients with the TT genotype who are treated with warfarin may require a lower dose as compared to patients with the CT or CC genotype. Other genetic and clinical factors may also influence a patient's required dose of warfarin.
	XPC	c.2815C>A	p.Gln939Lys	rs2228001	Hom - AA	1B	Patients with the AA genotype may have a decreased but not non-existent risk for toxicity with cisplatin treatment as compared to patients with the CC or AC genotype. Other genetic and clinical factors may also influence a patient's risk for toxicity.
39	CYP2C19	c.681G>A	p.Pro227=	rs4244285	Het - AG	1A	Patients with the AG genotype: 1) may have poor metabolism of clopidogrel and decreased formation of active drug metabolite, resulting in decreased response 2) may have an increased risk for secondary cardiovascular events when treated with clopidogrel as compared to patients with the GG genotype. Other genetic and clinical factors may also influence a patient's risk for secondary cardiovascular …
						1A	Patients with the AG genotype who are treated with amitriptyline may have decreased metabolism of amitriptyline (increased amitriptyline plasma concentrations and decreased nortriptyline plasma concentrations) as compared to patients with the GG genotype. Other genetic factors, including other CYP2C19 alleles *17 rs12248560 and *3 rs4986893, along with clinical factors, may also influence a patie…
40	CYP2C9	c.430C>T	p.Arg144Cys	rs1799853	Het - CT	1A	Patients with the CT genotype who are treated with warfarin may require a decreased dose as compared to patients with the CC genotype, but an increased dose compared to patients with TT genotype. Other genetic and clinical factors may also influence a patient's dose of warfarin.
	CYP2D6	c.506-1G>A		rs3892097	Hom - AA	1A	Patients with the AA genotype (CYP2D6*4/*4) and depression who are treated with tricyclic antidepressants 1) may have an increased likelihood of switching treatment indicating an increased risk of side effects 2) may require a decreased dose of drug as compared to patients with the GG genotype (CYP2D6*1/*1). Other genetic and clinical factors may also influence a patient's metabolism of tricyclic…
	CYP4F2	c.1297G>A	p.Val433Met	rs2108622	Het - AG	1B	Patients with the AG genotype who are treated with warfarin may require a lower dose as compared to patients with the AA genotype. However, this is contradicted in some studies. Other genetic and clinical factors may also influence a patient's required warfarin dose.
	SLCO1B1	c.521T>C	p.Val174Ala	rs4149056	Het - CT	1A	Patients with the CT genotype may have a higher risk of simvastatin-related myopathy as compared to patients with the TT genotype, but a lower risk as compared to patients with the CC genotype. Other genetic and clinical factors may also influence a patient's risk for toxicity.
41	CYP4F2	c.1297G>A	p.Val433Met	rs2108622	Hom - AA	1B	Patients with the AA genotype who are treated with warfarin may require a higher dose as compared to patients with the GG and AG genotypes. However, this is contradicted in some studies. Other genetic and clinical factors may also influence a patient's required warfarin dose.
	XPC	c.2815C>A	p.Gln939Lys	rs2228001	Het - AC	1B	Patients with the AC genotype may have an increased risk for toxicity with cisplatin treatment, including hearing loss and neutropenia, as compared to patients with the AA genotype. Other genetic and clinical factors may also influence a patient's risk for toxicity.
	ANKK1	c.2137G>A	p.Glu713Lys	rs1800497	Het - AG	1B	Patients with the AG genotype who are treated with bupropion may be less likely to quit smoking as compared to patients with the GG genotype, although this has been contradicted in one study. Other genetic and clinical factors may also influence a patient's chance for quitting smoking.
	CYP2D6	c.506-1G>A		rs3892097	Het - AG	1A	Patients with the AG genotype (CYP2D6*1/*4) and depression who are treated with tricyclic antidepressants 1) may have an increased likelihood of switching treatment indicating an increased risk of side effects as compared to patients with the GG genotype (CYP2D6*1/*1) 2) may require an increased dose of drug as compared to patients with the AA genotype (CYP2D6*4/*4) or may require a decreased dos…
	VKORC1	c.174-136C>T		rs9934438	Hom - TT	1B	Patients with the TT genotype who are treated with warfarin may require a lower dose as compared to patients with the CT or CC genotype. Other genetic and clinical factors may also influence a patient's required dose of warfarin.
42	XPC	c.2815C>A	p.Gln939Lys	rs2228001	Het - AC	1B	Patients with the AC genotype may have an increased risk for toxicity with cisplatin treatment, including hearing loss and neutropenia, as compared to patients with the AA genotype. Other genetic and clinical factors may also influence a patient's risk for toxicity.
	CYP2C9	c.430C>T	p.Arg144Cys	rs1799853	Het - CT	1A	Patients with the CT genotype who are treated with warfarin may require a decreased dose as compared to patients with the CC genotype, but an increased dose compared to patients with TT genotype. Other genetic and clinical factors may also influence a patient's dose of warfarin.
	SLCO1B1	c.521T>C	p.Val174Ala	rs4149056	Hom - CC	1A	Patients with the CC genotype may have a higher risk of simvastatin-related myopathy as compared to patients with the CT or TT genotype. Other genetic and clinical factors may also influence a patient's risk for toxicity.
	VKORC1	c.174-136C>T		rs9934438	Hom - TT	1A	Patients with the TT genotype who are treated with warfarin may require a lower dose as compared to patients with the CT or CC genotype. Other genetic and clinical factors may also influence a patient's required dose of warfarin.
	CYP4F2	c.1297G>A	p.Val433Met	rs2108622	Het - AG	1B	Patients with the AG genotype who are treated with warfarin may require a lower dose as compared to patients with the AA genotype. However, this is contradicted in some studies. Other genetic and clinical factors may also influence a patient's required warfarin dose.
	IFNL4	c.151-152G>A		rs12979860	Hom - AA	1A	Patients with the AA genotype and Hepatitis C genotype 1 may have decreased response (typically assayed as sustained virological response, SVR) when administered peg interferon alpha (2a, 2b) and ribavirin (with or without telaprevir, boceprevir, or simeprevir, daclatasvir) as compared to patients with the GG genotype. Patients with the AA genotype may also have lower spontaneous clearance in acu…
						1A	Patients with the AA genotype may have lower response rates (SVR) to triple therapy (telaprevir, peginterferon alfa-2a/b and ribavirin) in people with Hepatitis C genotype 1 as compared to patients with the GG genotype. The impact of IL28B genotype maybe dampened in patients with prior PegIFN/RBV treatment failure. Other genetic and clinical factors may also influence a patient's response to HCV …
	CYP2B6	c.516G>T	p.Gln172His	rs3745274	Het - GT	1B	Patients with the GT genotype and HIV infection may have increased plasma concentrations and decreased clearance of efavirenz as compared to patients with the GG genotype. Other genetic and clinical factors may also influence a patient's exposure to efavirenz.
43	XPC	c.2815C>A	p.Gln939Lys	rs2228001	Hom - AA	1B	Patients with the AA genotype may have a decreased but not non-existent risk for toxicity with cisplatin treatment as compared to patients with the CC or AC genotype. Other genetic and clinical factors may also influence a patient's risk for toxicity.
	CYP2C9	c.1075A>C	p.Ile359Leu	rs1057910	Hom - CC	1A	Patients with the CC genotype may require a decreased dose of warfarin as compared to patients with the AA genotype. Other genetic and clinical factors may also influence a patient's risk for adverse events.
	CYP2D6	c.506-1G>A		rs3892097	Het - AG	1A	Patients with the AG genotype (CYP2D6*1/*4) and depression who are treated with tricyclic antidepressants 1) may have an increased likelihood of switching treatment indicating an increased risk of side effects as compared to patients with the GG genotype (CYP2D6*1/*1) 2) may require an increased dose of drug as compared to patients with the AA genotype (CYP2D6*4/*4) or may require a decreased dos…
	VKORC1	c.174-136C>T		rs9934438	Het - CT	1B	Patients with the CT genotype who are treated with warfarin may require a lower dose as compared to patients with the CC genotype, and a higher dose as compared to patients with the TT genotype. Other clinical and genetic factors may also influence a patient’s required dose of warfarin.
44	CYP2B6	c.516G>T	p.Gln172His	rs3745274	Het - GT	1B	Patients with the GT genotype and HIV infection may have increased plasma concentrations and decreased clearance of efavirenz as compared to patients with the GG genotype. Other genetic and clinical factors may also influence a patient's exposure to efavirenz.
	VKORC1	c.174-136C>T		rs9934438	Het - CT	1B	Patients with the CT genotype who are treated with warfarin may require a lower dose as compared to patients with the CC genotype, and a higher dose as compared to patients with the TT genotype. Other clinical and genetic factors may also influence a patient’s required dose of warfarin.
	VKORC1	c.*134G>A		rs7294	Het - AG	1B	Patients with the AG genotype who are treated with warfarin may require a higher dose as compared to patients with the GG genotype. Other genetic and clinical factors may also influence a patient's required dose of warfarin.
	XPC	c.2815C>A	p.Gln939Lys	rs2228001	Het - AC	1B	Patients with the AC genotype may have an increased risk for toxicity with cisplatin treatment, including hearing loss and neutropenia, as compared to patients with the AA genotype. Other genetic and clinical factors may also influence a patient's risk for toxicity.
45	CYP4F2	c.1297G>A	p.Val433Met	rs2108622	Het - AG	1B	Patients with the AG genotype who are treated with warfarin may require a lower dose as compared to patients with the AA genotype. However, this is contradicted in some studies. Other genetic and clinical factors may also influence a patient's required warfarin dose.
	XPC	c.2815C>A	p.Gln939Lys	rs2228001	Hom - AA	1B	Patients with the AA genotype may have a decreased but not non-existent risk for toxicity with cisplatin treatment as compared to patients with the CC or AC genotype. Other genetic and clinical factors may also influence a patient's risk for toxicity.
	ANKK1	c.2137G>A	p.Glu713Lys	rs1800497	Het - A	1B	Patients with the AG genotype who are treated with bupropion may be less likely to quit smoking as compared to patients with the GG genotype, although this has been contradicted in one study. Other genetic and clinical factors may also influence a patient's chance for quitting smoking.
	VKORC1	c.174-136C>T		rs9934438	Het - CT	1B	Patients with the CT genotype who are treated with warfarin may require a lower dose as compared to patients with the CC genotype, and a higher dose as compared to patients with the TT genotype. Other clinical and genetic factors may also influence a patient’s required dose of warfarin.
46	SLCO1B1	c.521T>C	p.Val174Ala	rs4149056	Het - CT	1B	Patients with the CT genotype may have a higher risk of simvastatin-related myopathy as compared to patients with the TT genotype, but a lower risk as compared to patients with the CC genotype. Other genetic and clinical factors may also influence a patient's risk for toxicity.
	CYP2C9	c.430C>T	p.Arg144Cys	rs1799853	Het - CT	1A	Patients with the CT genotype who are treated with warfarin may require a decreased dose as compared to patients with the CC genotype, but an increased dose compared to patients with TT genotype. Other genetic and clinical factors may also influence a patient's dose of warfarin.
	XPC	c.2815C>A	p.Gln939Lys	rs2228001	Hom - AA	1B	Patients with the AA genotype may have a decreased but not non-existent risk for toxicity with cisplatin treatment as compared to patients with the CC or AC genotype. Other genetic and clinical factors may also influence a patient's risk for toxicity.
	ANKK1	c.2137G>A	p.Glu713Lys	rs1800497	Het - AG	1B	Patients with the AG genotype who are treated with bupropion may be less likely to quit smoking as compared to patients with the GG genotype, although this has been contradicted in one study. Other genetic and clinical factors may also influence a patient's chance for quitting smoking.
	CYP2C19	c.681G>A	p.Pro227=	rs4244285	Het - AG	1A	Patients with the AG genotype: 1) may have poor metabolism of clopidogrel and decreased formation of active drug metabolite, resulting in decreased response 2) may have an increased risk for secondary cardiovascular events when treated with clopidogrel as compared to patients with the GG genotype. Other genetic and clinical factors may also influence a patient's risk for secondary cardiovascular …
						1A	Patients with the AG genotype who are treated with amitriptyline may have decreased metabolism of amitriptyline (increased amitriptyline plasma concentrations and decreased nortriptyline plasma concentrations) as compared to patients with the GG genotype. Other genetic factors, including other CYP2C19 alleles *17 rs12248560 and *3 rs4986893, along with clinical factors, may also influence a patie…
	VKORC1	c.174-136C>T		rs9934438	Hom - TT	1B	Patients with the TT genotype who are treated with warfarin may require a lower dose as compared to patients with the CT or CC genotype. Other genetic and clinical factors may also influence a patient's required dose of warfarin.
47	XPC	c.2815C>A	p.Gln939Lys	rs2228001	Het - AC	1B	Patients with the AC genotype may have an increased risk for toxicity with cisplatin treatment, including hearing loss and neutropenia, as compared to patients with the AA genotype. Other genetic and clinical factors may also influence a patient's risk for toxicity.
	ANKK1	c.2137G>A	p.Glu713Lys	rs1800497	Het - AG	1B	Patients with the AG genotype who are treated with bupropion may be less likely to quit smoking as compared to patients with the GG genotype, although this has been contradicted in one study. Other genetic and clinical factors may also influence a patient's chance for quitting smoking.
	CYP4F2	c.1297G>A	p.Val433Met	rs2108622	Het - AG	1B	Patients with the AG genotype who are treated with warfarin may require a lower dose as compared to patients with the AA genotype. However, this is contradicted in some studies. Other genetic and clinical factors may also influence a patient's required warfarin dose.
	VKORC1	c.174-136C>T		rs9934438	Het - CT	1B	Patients with the CT genotype who are treated with warfarin may require a lower dose as compared to patients with the CC genotype, and a higher dose as compared to patients with the TT genotype. Other clinical and genetic factors may also influence a patient’s required dose of warfarin.
48	CYP3A5	c.219-237G>A		rs776746	Het - AG	1A	Patients with the AG genotype (CYP3A5*1/*3) who are recipients of a kidney, heart, lung or hematopoietic stem cell transplant, or have other diseases, who are treated with tacrolimus may have increased metabolism of tacrolimus resulting in decreased exposure, and may require a higher dose as compared to patients with the GG genotype. Other genetic and clinical factors may also influence a patient…
	ANKK1	c.2137G>A	p.Glu713Lys	rs1800497	Hom - AA	1B	Patients with the AA genotype who are treated with bupropion may be less likely to quit smoking as compared to patients with the GG genotype, although this has been contradicted in one study. Other genetic and clinical factors may also influence a patient's chance for quitting smoking.
49	SLCO1B1	c.521T>C	p.Val174Ala	rs4149056	Het - CT	1B	Patients with the CT genotype may have a higher risk of simvastatin-related myopathy as compared to patients with the TT genotype, but a lower risk as compared to patients with the CC genotype. Other genetic and clinical factors may also influence a patient's risk for toxicity.
	CYP4F2	c.1297G>A	p.Val433Met	rs2108622	Het - AG	1B	Patients with the AG genotype who are treated with warfarin may require a lower dose as compared to patients with the AA genotype. However, this is contradicted in some studies. Other genetic and clinical factors may also influence a patient's required warfarin dose.
	CYP2B6	c.516G>T	p.Gln172His	rs3745274	Het - GT	1B	Patients with the GT genotype and HIV infection may have increased plasma concentrations and decreased clearance of efavirenz as compared to patients with the GG genotype. Other genetic and clinical factors may also influence a patient's exposure to efavirenz.
	XPC	c.2815C>A	p.Gln939Lys	rs2228001	Het - AC	1B	Patients with the AC genotype may have an increased risk for toxicity with cisplatin treatment, including hearing loss and neutropenia, as compared to patients with the AA genotype. Other genetic and clinical factors may also influence a patient's risk for toxicity.
	CYP2C19	c.681G>A	p.Pro227=	rs4244285	Het - AG	1A	Patients with the AG genotype: 1) may have poor metabolism of clopidogrel and decreased formation of active drug metabolite, resulting in decreased response 2) may have an increased risk for secondary cardiovascular events when treated with clopidogrel as compared to patients with the GG genotype. Other genetic and clinical factors may also influence a patient's risk for secondary cardiovascular …
						1A	Patients with the AG genotype who are treated with amitriptyline may have decreased metabolism of amitriptyline (increased amitriptyline plasma concentrations and decreased nortriptyline plasma concentrations) as compared to patients with the GG genotype. Other genetic factors, including other CYP2C19 alleles *17 rs12248560 and *3 rs4986893, along with clinical factors, may also influence a patie…
50	CYP4F2	c.1297G>A	p.Val433Met	rs2108622	Het - AG	1B	Patients with the AG genotype who are treated with warfarin may require a lower dose as compared to patients with the AA genotype. However, this is contradicted in some studies. Other genetic and clinical factors may also influence a patient's required warfarin dose.
	CYP2C9	c.430C>T	p.Arg144Cys	rs1799853	Het - CT	1A	Patients with the CT genotype who are treated with warfarin may require a decreased dose as compared to patients with the CC genotype, but an increased dose compared to patients with TT genotype. Other genetic and clinical factors may also influence a patient's dose of warfarin.
	ANKK1	c.2137G>A	p.Glu713Lys	rs1800497	Het - AG	1B	Patients with the AG genotype who are treated with bupropion may be less likely to quit smoking as compared to patients with the GG genotype, although this has been contradicted in one study. Other genetic and clinical factors may also influence a patient's chance for quitting smoking.
	XPC	c.2815C>A	p.Gln939Lys	rs2228001	Het - AC	1B	Patients with the AC genotype may have an increased risk for toxicity with cisplatin treatment, including hearing loss and neutropenia, as compared to patients with the AA genotype. Other genetic and clinical factors may also influence a patient's risk for toxicity.
51	VKORC1	c.174-136C>T		rs9934438	Het - CT	1B	Patients with the CT genotype who are treated with warfarin may require a lower dose as compared to patients with the CC genotype, and a higher dose as compared to patients with the TT genotype. Other clinical and genetic factors may also influence a patient’s required dose of warfarin.
	CYP4F2	c.1297G>A	p.Val433Met	rs2108622	Het - AG	1B	Patients with the AG genotype who are treated with warfarin may require a lower dose as compared to patients with the AA genotype. However, this is contradicted in some studies. Other genetic and clinical factors may also influence a patient's required warfarin dose.
	CYP2B6	c.516G>T	p.Gln172His	rs3745274	Het - GT	1B	Patients with the GT genotype and HIV infection may have increased plasma concentrations and decreased clearance of efavirenz as compared to patients with the GG genotype. Other genetic and clinical factors may also influence a patient's exposure to efavirenz.
	XPC	c.2815C>A	p.Gln939Lys	rs2228001	Het - AC	1B	Patients with the AC genotype may have an increased risk for toxicity with cisplatin treatment, including hearing loss and neutropenia, as compared to patients with the AA genotype. Other genetic and clinical factors may also influence a patient's risk for toxicity.
52	VKORC1	c.174-136C>T		rs9934438	Hom - TT	1B	Patients with the TT genotype who are treated with warfarin may require a lower dose as compared to patients with the CT or CC genotype. Other genetic and clinical factors may also influence a patient's required dose of warfarin.
	VKORC1	c.-1639G>T		rs9923231	Hom - AA	1A	Patients with the AA genotype may require a decerased dose of warfarin as compared to patients with the GG or AG genotype. Other genetic and clinical factors may also influence a patient's warfarin dose requirement.
						1B	Patients with the AA genotype who are treated with acenocoumarol or phenprocoumon may require a lower dose as compared to patients with the GG genotype, although some suggest that it may also require a lower dose as compared to patients with the AG genotype. Other genetic and clinical factors may also influence a patient's acenocoumarol or phenprocoumon dose.
	CYP2D6	c.506-1G>A		rs3892097	Het - AG	1A	Patients with the AG genotype (CYP2D6*1/*4) and depression who are treated with tricyclic antidepressants 1) may have an increased likelihood of switching treatment indicating an increased risk of side effects as compared to patients with the GG genotype (CYP2D6*1/*1) 2) may require an increased dose of drug as compared to patients with the AA genotype (CYP2D6*4/*4) or may require a decreased dos…
53	VKORC1	c.174-136C>T		rs9934438	Het - CT	1B	Patients with the CT genotype who are treated with warfarin may require a lower dose as compared to patients with the CC genotype, and a higher dose as compared to patients with the TT genotype. Other clinical and genetic factors may also influence a patient’s required dose of warfarin.
	CYP4F2	c.1297G>A	p.Val433Met	rs2108622	Hom - AA	1B	Patients with the AA genotype who are treated with warfarin may require a higher dose as compared to patients with the GG and AG genotypes. However, this is contradicted in some studies. Other genetic and clinical factors may also influence a patient's required warfarin dose.
	CYP2D6	c.506-1G>A		rs3892097	Het - AG	1A	Patients with the AG genotype (CYP2D6*1/*4) and depression who are treated with tricyclic antidepressants 1) may have an increased likelihood of switching treatment indicating an increased risk of side effects as compared to patients with the GG genotype (CYP2D6*1/*1) 2) may require an increased dose of drug as compared to patients with the AA genotype (CYP2D6*4/*4) or may require a decreased dos…
54	SLCO1B1	c.521T>C	p.Val174Ala	rs4149056	Het - CT	1B	Patients with the CT genotype may have a higher risk of simvastatin-related myopathy as compared to patients with the TT genotype, but a lower risk as compared to patients with the CC genotype. Other genetic and clinical factors may also influence a patient's risk for toxicity.
	CYP4F2	c.1297G>A	p.Val433Met	rs2108622	Hom - AA	1B	Patients with the AA genotype who are treated with warfarin may require a higher dose as compared to patients with the GG and AG genotypes. However, this is contradicted in some studies. Other genetic and clinical factors may also influence a patient's required warfarin dose.
	CYP2C9	c.1075A>C	p.Ile359Leu	rs1057910	Het - AC	1A	Patients with the AC genotype may require a decreased dose of warfarin as compared to patients with the AA genotype. Other genetic and clinical factors may also influence a patient's risk for adverse events.
	CYP2C9	c.430C>T	p.Arg144Cys	rs1799853	Het - CT	1A	Patients with the CT genotype who are treated with warfarin may require a decreased dose as compared to patients with the CC genotype, but an increased dose compared to patients with TT genotype. Other genetic and clinical factors may also influence a patient's dose of warfarin.
	CYP2B6	c.516G>T	p.Gln172His	rs3745274	Hom - TT	1B	Patients with the TT genotype and HIV infection may have increased plasma concentrations and decreased clearance of efavirenz as compared to patients with the GT or GG genotype. Other genetic and clinical factors may also influence a patient's exposure to efavirenz.
	XPC	c.2815C>A	p.Gln939Lys	rs2228001	Hom - AA	1B	Patients with the AA genotype may have a decreased but not non-existent risk for toxicity with cisplatin treatment as compared to patients with the CC or AC genotype. Other genetic and clinical factors may also influence a patient's risk for toxicity.
	ANKK1	c.2137G>A	p.Glu713Lys	rs1800497	Het - AG	1B	Patients with the AG genotype who are treated with bupropion may be less likely to quit smoking as compared to patients with the GG genotype, although this has been contradicted in one study. Other genetic and clinical factors may also influence a patient's chance for quitting smoking.
55	CYP2C19	c.681G>A	p.Pro227=	rs4244285	Hom - AA	1A	Patients with the AA genotype: 1) may have poor metabolism of clopidogrel and decreased formation of active drug metabolite, resulting in decreased response 2) may have an increased risk for secondary cardiovascular events when treated with clopidogrel as compared to patients with the GG genotype. Other genetic and clinical factors may also influence a patient's risk for secondary cardiovascular …
							Patients with the AA genotype who are treated with amitriptyline may have decreased metabolism of amitriptyline (increased amitriptyline plasma concentrations and decreased nortriptyline plasma concentrations) as compared to patients with the GG genotype. Other genetic factors, including other CYP2C19 alleles *17 rs12248560 and *3 rs4986893, along with clinical factors, may also influence a patie…
	ANKK1	c.2137G>A	p.Glu713Lys	rs1800497	Het - AG	1B	Patients with the AG genotype who are treated with bupropion may be less likely to quit smoking as compared to patients with the GG genotype, although this has been contradicted in one study. Other genetic and clinical factors may also influence a patient's chance for quitting smoking.
	CYP2D6	c.506-1G>A		rs3892097	Hom - AA	1A	Patients with the AA genotype (CYP2D6*4/*4) and depression who are treated with tricyclic antidepressants 1) may have an increased likelihood of switching treatment indicating an increased risk of side effects 2) may require a decreased dose of drug as compared to patients with the GG genotype (CYP2D6*1/*1). Other genetic and clinical factors may also influence a patient's metabolism of tricyclic…
56	SLCO1B1	c.521T>C	p.Val174Ala	rs4149056	Het - CT	1A	Patients with the CT genotype may have a higher risk of simvastatin-related myopathy as compared to patients with the TT genotype, but a lower risk as compared to patients with the CC genotype. Other genetic and clinical factors may also influence a patient's risk for toxicity.
	CYP4F2	c.1297G>A	p.Val433Met	rs2108622	Het - AG	1B	Patients with the AG genotype who are treated with warfarin may require a lower dose as compared to patients with the AA genotype. However, this is contradicted in some studies. Other genetic and clinical factors may also influence a patient's required warfarin dose.
	CYP2C9	c.430C>T	p.Arg144Cys	rs1799853	Het - CT	1A	Patients with the CT genotype who are treated with warfarin may require a decreased dose as compared to patients with the CC genotype, but an increased dose compared to patients with TT genotype. Other genetic and clinical factors may also influence a patient's dose of warfarin.
	XPC	c.2815C>A	p.Gln939Lys	rs2228001	Het - AC	1B	Patients with the AC genotype may have an increased risk for toxicity with cisplatin treatment, including hearing loss and neutropenia, as compared to patients with the AA genotype. Other genetic and clinical factors may also influence a patient's risk for toxicity.
	CYP2D6	c.506-1G>A		rs3892097	Het - AG	1A	Patients with the AG genotype (CYP2D6*1/*4) and depression who are treated with tricyclic antidepressants 1) may have an increased likelihood of switching treatment indicating an increased risk of side effects as compared to patients with the GG genotype (CYP2D6*1/*1) 2) may require an increased dose of drug as compared to patients with the AA genotype (CYP2D6*4/*4) or may require a decreased dos…
57	XPC	c.2815C>A	p.Gln939Lys	rs2228001	Het - AC	1B	Patients with the AC genotype may have an increased risk for toxicity with cisplatin treatment, including hearing loss and neutropenia, as compared to patients with the AA genotype. Other genetic and clinical factors may also influence a patient's risk for toxicity.
	ANKK1	c.2137G>A	p.Glu713Lys	rs1800497	Het - AG	1B	Patients with the AG genotype who are treated with bupropion may be less likely to quit smoking as compared to patients with the GG genotype, although this has been contradicted in one study. Other genetic and clinical factors may also influence a patient's chance for quitting smoking.
	SLCO1B1	c.521T>C	p.Val174Ala	rs4149056	Het - CT	1A	Patients with the CT genotype may have a higher risk of simvastatin-related myopathy as compared to patients with the TT genotype, but a lower risk as compared to patients with the CC genotype. Other genetic and clinical factors may also influence a patient's risk for toxicity.
	VKORC1	c.174-136C>T		rs9934438	Het - CT	1B	Patients with the CT genotype who are treated with warfarin may require a lower dose as compared to patients with the CC genotype, and a higher dose as compared to patients with the TT genotype. Other clinical and genetic factors may also influence a patient’s required dose of warfarin.
	VKORC1	c.*134G>A		rs7294	Hom - AA	1B	Patients with the AA genotype who are treated with warfarin may require a higher dose as compared to patients with the GG genotype. Other genetic and clinical factors may also influence a patient's required dose of warfarin.
	IFNL4	c.151-152G>A		rs12979860	Hom - GG	1A	Patients with the GG genotype and Hepatitis C genotype 1 may have increased response (typically assayed as sustained virological response, SVR) when administered peg interferon alpha (2a, 2b) and ribavirin (with or without telaprevir, boceprevir, or simeprevir, daclatasvir) as compared to patients with the AG or TT genotype. Patients with the GG genotype may also have higher spontaneous clearance…
						1A	Patients with the GG genotype and Hepatitis C genotype 1 may have increased response (typically assayed as sustained virological response, SVR) when administered peg interferon alpha (2a, 2b) and ribavirin (with or without telaprevir, boceprevir, or simeprevir, daclatasvir) as compared to patients with the AG or AA genotype. Patients with the GG genotype may also have higher spontaneous clearance…
58	ANKK1	c.2137G>A	p.Glu713Lys	rs1800497	Het - AG	1B	Patients with the AG genotype who are treated with bupropion may be less likely to quit smoking as compared to patients with the GG genotype, although this has been contradicted in one study. Other genetic and clinical factors may also influence a patient's chance for quitting smoking.
	VKORC1	c.174-136C>T		rs9934438	Het - T	1B	Patients with the CT genotype who are treated with warfarin may require a lower dose as compared to patients with the CC genotype, and a higher dose as compared to patients with the TT genotype. Other clinical and genetic factors may also influence a patient’s required dose of warfarin.
59	SLCO1B1	c.521T>C	p.Val174Ala	rs4149056	Het - CT	1A	Patients with the CT genotype may have a higher risk of simvastatin-related myopathy as compared to patients with the TT genotype, but a lower risk as compared to patients with the CC genotype. Other genetic and clinical factors may also influence a patient's risk for toxicity.
	CYP4F2	c.1297G>A	p.Val433Met	rs2108622	Het - AG	1B	Patients with the AG genotype who are treated with warfarin may require a lower dose as compared to patients with the AA genotype. However, this is contradicted in some studies. Other genetic and clinical factors may also influence a patient's required warfarin dose.
	CYP2B6	c.516G>T	p.Gln172His	rs3745274	Het - GT	1B	Patients with the GT genotype and HIV infection may have increased plasma concentrations and decreased clearance of efavirenz as compared to patients with the GG genotype. Other genetic and clinical factors may also influence a patient's exposure to efavirenz.
	VKORC1	c.174-136C>T		rs9934438	Het - T	1B	Patients with the CT genotype who are treated with warfarin may require a lower dose as compared to patients with the CC genotype, and a higher dose as compared to patients with the TT genotype. Other clinical and genetic factors may also influence a patient’s required dose of warfarin.
60	SLCO1B1	c.521T>C	p.Val174Ala	rs4149056	Het - CT	1A	Patients with the CT genotype may have a higher risk of simvastatin-related myopathy as compared to patients with the TT genotype, but a lower risk as compared to patients with the CC genotype. Other genetic and clinical factors may also influence a patient's risk for toxicity.
	CYP4F2	c.1297G>A	p.Val433Met	rs2108622	Het - AG	1B	Patients with the AG genotype who are treated with warfarin may require a lower dose as compared to patients with the AA genotype. However, this is contradicted in some studies. Other genetic and clinical factors may also influence a patient's required warfarin dose.
	VKORC1	c.-1639G>T		rs9923231	Hom - AA	1A	Patients with the AA genotype may require a decerased dose of warfarin as compared to patients with the GG or AG genotype. Other genetic and clinical factors may also influence a patient's warfarin dose requirement.
						1B	Patients with the AA genotype who are treated with acenocoumarol or phenprocoumon may require a lower dose as compared to patients with the GG genotype, although some suggest that it may also require a lower dose as compared to patients with the AG genotype. Other genetic and clinical factors may also influence a patient's acenocoumarol or phenprocoumon dose.
	VKORC1	c.174-136C>T		rs9934438	Het - T	1B	Patients with the CT genotype who are treated with warfarin may require a lower dose as compared to patients with the CC genotype, and a higher dose as compared to patients with the TT genotype. Other clinical and genetic factors may also influence a patient’s required dose of warfarin.
	IFNL4	c.151-152G>A		rs12979860	Hom - GG	1A	Patients with the GG genotype and Hepatitis C genotype 1 may have increased response (typically assayed as sustained virological response, SVR) when administered peg interferon alpha (2a, 2b) and ribavirin (with or without telaprevir, boceprevir, or simeprevir, daclatasvir) as compared to patients with the AG or TT genotype. Patients with the GG genotype may also have higher spontaneous clearance…
						1A	Patients with the GG genotype and Hepatitis C genotype 1 may have increased response (typically assayed as sustained virological response, SVR) when administered peg interferon alpha (2a, 2b) and ribavirin (with or without telaprevir, boceprevir, or simeprevir, daclatasvir) as compared to patients with the AG or AA genotype. Patients with the GG genotype may also have higher spontaneous clearance…
61	CYP2D6	c.506-1G>A		rs3892097	Het - AG	1A	Patients with the AG genotype (CYP2D6*1/*4) and depression who are treated with tricyclic antidepressants 1) may have an increased likelihood of switching treatment indicating an increased risk of side effects as compared to patients with the GG genotype (CYP2D6*1/*1) 2) may require an increased dose of drug as compared to patients with the AA genotype (CYP2D6*4/*4) or may require a decreased dos…
	CYP2D6	c.100C>T	p.Pro34Ser	rs1065852	Het-CT	1A	Patients with the *10/*10 or *1/*10 genotype who are treated with paroxetine may have increased plasma concentrations/ decreased clearance of paroxetine as compared to patients with the CYPD6*1/*1 or *2/*2 genotype.
	XPC	c.2815C>A	p.Gln939Lys	rs2228001	Het - AC	1B	Patients with the AC genotype may have an increased risk for toxicity with cisplatin treatment, including hearing loss and neutropenia, as compared to patients with the AA genotype. Other genetic and clinical factors may also influence a patient's risk for toxicity.
62	VKORC1	c.174-136C>T		rs9934438	Het - CT	1B	Patients with the CT genotype who are treated with warfarin may require a lower dose as compared to patients with the CC genotype, and a higher dose as compared to patients with the TT genotype. Other clinical and genetic factors may also influence a patient’s required dose of warfarin.
63	ТPMT	c.460G>A	p.Ala154Thr	rs1800460	Het - GA	1A	Patients with the *3A allele 1) may have decreased inactivation of thiopurines due to deficient TPMT activity and 2) may have an increased risk for toxicity when receiving thiopurine drugs and purine analogues as compared to patients with the *1/*1 genotype. These effects may be more pronounced in those who are homozygous for two non-functional variants (e.g. *3A/*3B) than in those who are hetero…
	ТPMT	c.719A>G	p.Tyr240Cys	rs1142345	Het - AG	1A	Patients with the *3A allele 1) may have decreased inactivation of thiopurines due to deficient TPMT activity and 2) may have an increased risk for toxicity when receiving thiopurine drugs and purine analogues as compared to patients with the *1/*1 genotype. These effects may be more pronounced in those who are homozygous for two non-functional variants (e.g. *3A/*3B) than in those who are hetero…
	CYP2C19	c.681G>A	p.Pro227=	rs4244285	Het - AG	1A	Patients with the AG genotype: 1) may have poor metabolism of clopidogrel and decreased formation of active drug metabolite, resulting in decreased response 2) may have an increased risk for secondary cardiovascular events when treated with clopidogrel as compared to patients with the GG genotype. Other genetic and clinical factors may also influence a patient's risk for secondary cardiovascular …
						1A	Patients with the AG genotype who are treated with amitriptyline may have decreased metabolism of amitriptyline (increased amitriptyline plasma concentrations and decreased nortriptyline plasma concentrations) as compared to patients with the GG genotype. Other genetic factors, including other CYP2C19 alleles *17 rs12248560 and *3 rs4986893, along with clinical factors, may also influence a patie…
	CYP4F2	c.1297G>A	p.Val433Met	rs2108622	Het - AG	1B	Patients with the AG genotype who are treated with warfarin may require a lower dose as compared to patients with the AA genotype. However, this is contradicted in some studies. Other genetic and clinical factors may also influence a patient's required warfarin dose.
	VKORC1	c.174-136C>T		rs9934438	Hom - TT	1B	Patients with the TT genotype who are treated with warfarin may require a lower dose as compared to patients with the CT or CC genotype. Other genetic and clinical factors may also influence a patient's required dose of warfarin.
	XPC	c.2815C>A	p.Gln939Lys	rs2228001	Het - AC	1B	Patients with the AC genotype may have an increased risk for toxicity with cisplatin treatment, including hearing loss and neutropenia, as compared to patients with the AA genotype. Other genetic and clinical factors may also influence a patient's risk for toxicity.
64	CYP2D6	c.775delA	p.Arg259fs	rs35742686	Het - CT/C	1A	Patients with the *3 allele in combination with another non-functional allele (*3, *4, *5, *6) who are treated with paroxetine may have a decreased clearance of paroxetine (higher paroxetine plasma concentrations) as compared to patients with the CYPD6*1/*1 or *2/*2 genotype. However, an association with treatment response or severity of side effects is not conclusive. Other genetic and clinical …
	SLCO1B1	c.521T>C	p.Val174Ala	rs4149056	Het - CT	1A	Patients with the CT genotype may have a higher risk of simvastatin-related myopathy as compared to patients with the TT genotype, but a lower risk as compared to patients with the CC genotype. Other genetic and clinical factors may also influence a patient's risk for toxicity.
	CYP4F2	c.1297G>A	p.Val433Met	rs2108622	Het - AG	1B	Patients with the AG genotype who are treated with warfarin may require a lower dose as compared to patients with the AA genotype. However, this is contradicted in some studies. Other genetic and clinical factors may also influence a patient's required warfarin dose.
	CYP2B6	c.516G>T	p.Gln172His	rs3745274	Hom - TT	1B	Patients with the TT genotype and HIV infection may have increased plasma concentrations and decreased clearance of efavirenz as compared to patients with the GT or GG genotype. Other genetic and clinical factors may also influence a patient's exposure to efavirenz.
	VKORC1	c.174-136C>T		rs9934438	Het - CT	1B	Patients with the CT genotype who are treated with warfarin may require a lower dose as compared to patients with the CC genotype, and a higher dose as compared to patients with the TT genotype. Other clinical and genetic factors may also influence a patient’s required dose of warfarin.
	XPC	c.2815C>A	p.Gln939Lys	rs2228001	Het - AC	1B	Patients with the AC genotype may have an increased risk for toxicity with cisplatin treatment, including hearing loss and neutropenia, as compared to patients with the AA genotype. Other genetic and clinical factors may also influence a patient's risk for toxicity.
65	SLCO1B1	c.521T>C	p.Val174Ala	rs4149056	Het - CT	1A	Patients with the CT genotype may have a higher risk of simvastatin-related myopathy as compared to patients with the TT genotype, but a lower risk as compared to patients with the CC genotype. Other genetic and clinical factors may also influence a patient's risk for toxicity.
	CYP2C19	c.681G>A	p.Pro227=	rs4244285	Het - AG	1A	Patients with the AG genotype: 1) may have poor metabolism of clopidogrel and decreased formation of active drug metabolite, resulting in decreased response 2) may have an increased risk for secondary cardiovascular events when treated with clopidogrel as compared to patients with the GG genotype. Other genetic and clinical factors may also influence a patient's risk for secondary cardiovascular …
						1A	Patients with the AG genotype who are treated with amitriptyline may have decreased metabolism of amitriptyline (increased amitriptyline plasma concentrations and decreased nortriptyline plasma concentrations) as compared to patients with the GG genotype. Other genetic factors, including other CYP2C19 alleles *17 rs12248560 and *3 rs4986893, along with clinical factors, may also influence a patie…
	XPC	c.2815C>A	p.Gln939Lys	rs2228001	Het - AC	1B	Patients with the AC genotype may have an increased risk for toxicity with cisplatin treatment, including hearing loss and neutropenia, as compared to patients with the AA genotype. Other genetic and clinical factors may also influence a patient's risk for toxicity.
66	CYP2C9	c.430C>T	p.Arg144Cys	rs1799853	Het - CT	1A	Patients with the CT genotype who are treated with warfarin may require a decreased dose as compared to patients with the CC genotype, but an increased dose compared to patients with TT genotype. Other genetic and clinical factors may also influence a patient's dose of warfarin.
	SLCO1B1	c.521T>C	p.Val174Ala	rs4149056	Het - CT	1A	Patients with the CT genotype may have a higher risk of simvastatin-related myopathy as compared to patients with the TT genotype, but a lower risk as compared to patients with the CC genotype. Other genetic and clinical factors may also influence a patient's risk for toxicity.
	CYP2D6	c.506-1G>A		rs3892097	Het - AG	1A	Patients with the AG genotype (CYP2D6*1/*4) and depression who are treated with tricyclic antidepressants 1) may have an increased likelihood of switching treatment indicating an increased risk of side effects as compared to patients with the GG genotype (CYP2D6*1/*1) 2) may require an increased dose of drug as compared to patients with the AA genotype (CYP2D6*4/*4) or may require a decreased dos…
	CYP2D6	c.100C>T	p.Pro34Ser	rs1065852	Het-CT	1A	Patients with the *10/*10 or *1/*10 genotype who are treated with paroxetine may have increased plasma concentrations/ decreased clearance of paroxetine as compared to patients with the CYPD6*1/*1 or *2/*2 genotype.
	CYP4F2	c.1297G>A	p.Val433Met	rs2108622	Het - AG	1B	Patients with the AG genotype who are treated with warfarin may require a lower dose as compared to patients with the AA genotype. However, this is contradicted in some studies. Other genetic and clinical factors may also influence a patient's required warfarin dose.
	CYP2B6	c.516G>T	p.Gln172His	rs3745274	Het - GT	1B	Patients with the GT genotype and HIV infection may have increased plasma concentrations and decreased clearance of efavirenz as compared to patients with the GG genotype. Other genetic and clinical factors may also influence a patient's exposure to efavirenz.
	VKORC1	c.174-136C>T		rs9934438	Het - CT	1B	Patients with the CT genotype who are treated with warfarin may require a lower dose as compared to patients with the CC genotype, and a higher dose as compared to patients with the TT genotype. Other clinical and genetic factors may also influence a patient’s required dose of warfarin.
	XPC	c.2815C>A	p.Gln939Lys	rs2228001	Hom - AA	1B	Patients with the TT genotype may have a decreased but not non-existent risk for toxicity with cisplatin treatment as compared to patients with the GG or GT genotype. Other genetic and clinical factors may also influence a patient's risk for toxicity.
67	CYP2B6	c.516G>T	p.Gln172His	rs3745274	Het - GT	1B	Patients with the GT genotype and HIV infection may have increased plasma concentrations and decreased clearance of efavirenz as compared to patients with the GG genotype. Other genetic and clinical factors may also influence a patient's exposure to efavirenz.
68	CYP2D6	c.506-1G>A		rs3892097	Het - AG	1A	Patients with the AG genotype (CYP2D6*1/*4) and depression who are treated with tricyclic antidepressants 1) may have an increased likelihood of switching treatment indicating an increased risk of side effects as compared to patients with the GG genotype (CYP2D6*1/*1) 2) may require an increased dose of drug as compared to patients with the AA genotype (CYP2D6*4/*4) or may require a decreased dos…
	CYP2D6	c.100C>T	p.Pro34Ser	rs1065852	Het-CT	1A	Patients with the *10/*10 or *1/*10 genotype who are treated with paroxetine may have increased plasma concentrations/ decreased clearance of paroxetine as compared to patients with the CYPD6*1/*1 or *2/*2 genotype.
	CYP2B6	c.516G>T	p.Gln172His	rs3745274	Het - GT	1B	Patients with the GT genotype and HIV infection may have increased plasma concentrations and decreased clearance of efavirenz as compared to patients with the GG genotype. Other genetic and clinical factors may also influence a patient's exposure to efavirenz.
	VKORC1	c.174-136C>T		rs9934438	Het - CT	1B	Patients with the CT genotype who are treated with warfarin may require a lower dose as compared to patients with the CC genotype, and a higher dose as compared to patients with the TT genotype. Other clinical and genetic factors may also influence a patient’s required dose of warfarin.
	XPC	c.2815C>A	p.Gln939Lys	rs2228001	Het - AC	1B	Patients with the AC genotype may have an increased risk for toxicity with cisplatin treatment, including hearing loss and neutropenia, as compared to patients with the AA genotype. Other genetic and clinical factors may also influence a patient's risk for toxicity.
69	CYP2D6	c.506-1G>A		rs3892097	Het - AG	1A	Patients with the AG genotype (CYP2D6*1/*4) and depression who are treated with tricyclic antidepressants 1) may have an increased likelihood of switching treatment indicating an increased risk of side effects as compared to patients with the GG genotype (CYP2D6*1/*1) 2) may require an increased dose of drug as compared to patients with the AA genotype (CYP2D6*4/*4) or may require a decreased dos…
	CYP2C19	c.681G>A	p.Pro227=	rs4244285	Het - AG	1A	Patients with the AG genotype: 1) may have poor metabolism of clopidogrel and decreased formation of active drug metabolite, resulting in decreased response 2) may have an increased risk for secondary cardiovascular events when treated with clopidogrel as compared to patients with the GG genotype. Other genetic and clinical factors may also influence a patient's risk for secondary cardiovascular …
						1A	Patients with the AG genotype who are treated with amitriptyline may have decreased metabolism of amitriptyline (increased amitriptyline plasma concentrations and decreased nortriptyline plasma concentrations) as compared to patients with the GG genotype. Other genetic factors, including other CYP2C19 alleles *17 rs12248560 and *3 rs4986893, along with clinical factors, may also influence a patie…
	CYP2D6	c.100C>T	p.Pro34Ser	rs1065852	Het-CT	1A	Patients with the *10/*10 or *1/*10 genotype who are treated with paroxetine may have increased plasma concentrations/ decreased clearance of paroxetine as compared to patients with the CYPD6*1/*1 or *2/*2 genotype.
	CYP4F2	c.1297G>A	p.Val433Met	rs2108622	Het - AG	1B	Patients with the AG genotype who are treated with warfarin may require a lower dose as compared to patients with the AA genotype. However, this is contradicted in some studies. Other genetic and clinical factors may also influence a patient's required warfarin dose.
	CYP2B6	c.516G>T	p.Gln172His	rs3745274	Het - GT	1B	Patients with the GT genotype and HIV infection may have increased plasma concentrations and decreased clearance of efavirenz as compared to patients with the GG genotype. Other genetic and clinical factors may also influence a patient's exposure to efavirenz.
	CYP3A5	c.219-237G>A		rs776746	Het - AG	1A	Patients with the AG genotype (CYP3A5*1/*3) who are recipients of a kidney, heart, lung or hematopoietic stem cell transplant, or have other diseases, who are treated with tacrolimus may have increased metabolism of tacrolimus resulting in decreased exposure, and may require a higher dose as compared to patients with the GG genotype. Other genetic and clinical factors may also influence a patient…
	XPC	c.2815C>A	p.Gln939Lys	rs2228001	Het - AC	1B	Patients with the AC genotype may have an increased risk for toxicity with cisplatin treatment, including hearing loss and neutropenia, as compared to patients with the AA genotype. Other genetic and clinical factors may also influence a patient's risk for toxicity.
70	CYP2C9	c.430C>T	p.Arg144Cys	rs1799853	Het - CT	1A	Patients with the CT genotype who are treated with warfarin may require a decreased dose as compared to patients with the CC genotype, but an increased dose compared to patients with TT genotype. Other genetic and clinical factors may also influence a patient's dose of warfarin.
	SLCO1B1	c.521T>C	p.Val174Ala	rs4149056	Het - CT	1A	Patients with the CT genotype may have a higher risk of simvastatin-related myopathy as compared to patients with the TT genotype, but a lower risk as compared to patients with the CC genotype. Other genetic and clinical factors may also influence a patient's risk for toxicity.
	CYP2D6	c.506-1G>A		rs3892097	Het - AG	1A	Patients with the AG genotype (CYP2D6*1/*4) and depression who are treated with tricyclic antidepressants 1) may have an increased likelihood of switching treatment indicating an increased risk of side effects as compared to patients with the GG genotype (CYP2D6*1/*1) 2) may require an increased dose of drug as compared to patients with the AA genotype (CYP2D6*4/*4) or may require a decreased dos…
	CYP2C19	c.681G>A	p.Pro227=	rs4244285	Het - AG	1A	Patients with the AG genotype: 1) may have poor metabolism of clopidogrel and decreased formation of active drug metabolite, resulting in decreased response 2) may have an increased risk for secondary cardiovascular events when treated with clopidogrel as compared to patients with the GG genotype. Other genetic and clinical factors may also influence a patient's risk for secondary cardiovascular …
						1A	Patients with the AG genotype who are treated with amitriptyline may have decreased metabolism of amitriptyline (increased amitriptyline plasma concentrations and decreased nortriptyline plasma concentrations) as compared to patients with the GG genotype. Other genetic factors, including other CYP2C19 alleles *17 rs12248560 and *3 rs4986893, along with clinical factors, may also influence a patie…
	CYP2D6	c.100C>T	p.Pro34Ser	rs1065852	Het-CT	1A	Patients with the *10/*10 or *1/*10 genotype who are treated with paroxetine may have increased plasma concentrations/ decreased clearance of paroxetine as compared to patients with the CYPD6*1/*1 or *2/*2 genotype.
	CYP2B6	c.516G>T	p.Gln172His	rs3745274	Het - GT	1B	Patients with the GT genotype and HIV infection may have increased plasma concentrations and decreased clearance of efavirenz as compared to patients with the GG genotype. Other genetic and clinical factors may also influence a patient's exposure to efavirenz.
	VKORC1	c.-1639G>T		rs9923231	Hom - AA	1A	Patients with the AA genotype may require a decerased dose of warfarin as compared to patients with the GG or AG genotype. Other genetic and clinical factors may also influence a patient's warfarin dose requirement.
						1B	Patients with the AA genotype who are treated with acenocoumarol or phenprocoumon may require a lower dose as compared to patients with the GG genotype, although some suggest that it may also require a lower dose as compared to patients with the AG genotype. Other genetic and clinical factors may also influence a patient's acenocoumarol or phenprocoumon dose.
	VKORC1	c.174-136C>T		rs9934438	Hom - TT	1B	Patients with the TT genotype who are treated with warfarin may require a lower dose as compared to patients with the CT or CC genotype. Other genetic and clinical factors may also influence a patient's required dose of warfarin.
	XPC	c.2815C>A	p.Gln939Lys	rs2228001	Het - AC	1B	Patients with the AC genotype may have an increased risk for toxicity with cisplatin treatment, including hearing loss and neutropenia, as compared to patients with the AA genotype. Other genetic and clinical factors may also influence a patient's risk for toxicity.
71	CYP2C9	c.430C>T	p.Arg144Cys	rs1799853	Het - CT	1A	Patients with the CT genotype who are treated with warfarin may require a decreased dose as compared to patients with the CC genotype, but an increased dose compared to patients with TT genotype. Other genetic and clinical factors may also influence a patient's dose of warfarin.
	CYP2D6	c.506-1G>A		rs3892097	Het - AG	1A	Patients with the AG genotype (CYP2D6*1/*4) and depression who are treated with tricyclic antidepressants 1) may have an increased likelihood of switching treatment indicating an increased risk of side effects as compared to patients with the GG genotype (CYP2D6*1/*1) 2) may require an increased dose of drug as compared to patients with the AA genotype (CYP2D6*4/*4) or may require a decreased dos…
	CYP2D6	c.100C>T	p.Pro34Ser	rs1065852	Het-CT	1A	Patients with the *10/*10 or *1/*10 genotype who are treated with paroxetine may have increased plasma concentrations/ decreased clearance of paroxetine as compared to patients with the CYPD6*1/*1 or *2/*2 genotype.
	VKORC1	c.-1639G>A		rs9923231	Het - AG	1A	Patients with the CT genotype may require a decreased dose of warfarin as compared to patients with the CC genotype or an increased dose as compared to patients with the TT genotype. Other genetic and clinical factors may also influence a patient's warfarin dose requirement.
						1B	Patients with the CT genotype who are treated with acenocoumarol or phenprocoumon may require a lower dose as compared to patients with the CC genotype, although some suggest that the CT genotype may also require a higher dose as compared to patients with the TT genotype. Other genetic and clinical factors may also influence a patient's acenocoumarol or phenprocoumon dose.
	VKORC1	c.174-136C>T		rs9934438	Het - CT	1B	Patients with the CT genotype who are treated with warfarin may require a lower dose as compared to patients with the CC genotype, and a higher dose as compared to patients with the TT genotype. Other clinical and genetic factors may also influence a patient’s required dose of warfarin.
	VKORC1	c.*134G>A		rs7294	Het - AG	1B	Patients with the AG genotype who are treated with warfarin may require a higher dose as compared to patients with the GG genotype. Other genetic and clinical factors may also influence a patient's required dose of warfarin.
	XPC	c.2815C>A	p.Gln939Lys	rs2228001	Hom - AA	1B	Patients with the TT genotype may have a decreased but not non-existent risk for toxicity with cisplatin treatment as compared to patients with the GG or GT genotype. Other genetic and clinical factors may also influence a patient's risk for toxicity.
72	CYP4F2	c.1297G>A	p.Val433Met	rs2108622	Het - AG	1B	Patients with the AG genotype who are treated with warfarin may require a lower dose as compared to patients with the AA genotype. However, this is contradicted in some studies. Other genetic and clinical factors may also influence a patient's required warfarin dose.
	CYP2B6	c.516G>T	p.Gln172His	rs3745274	Het - GT	1B	Patients with the GT genotype and HIV infection may have increased plasma concentrations and decreased clearance of efavirenz as compared to patients with the GG genotype. Other genetic and clinical factors may also influence a patient's exposure to efavirenz.
	VKORC1	c.174-136C>T		rs9934438	Hom - TT	1B	Patients with the TT genotype who are treated with warfarin may require a lower dose as compared to patients with the CT or CC genotype. Other genetic and clinical factors may also influence a patient's required dose of warfarin.
	XPC	c.2815C>A	p.Gln939Lys	rs2228001	Het - AC	1B	Patients with the AC genotype may have an increased risk for toxicity with cisplatin treatment, including hearing loss and neutropenia, as compared to patients with the AA genotype. Other genetic and clinical factors may also influence a patient's risk for toxicity.
73	CYP2C9	c.430C>T	p.Arg144Cys	rs1799853	Hom – TT	1A	Patients with the *2/*2 diplotype may require a lower dose of warfarin as compared to patients with the *1/*1 diplotype. Other genetic and clinical factors may also influence the dose of warfarin.
	CYP2B6	c.516G>T	p.Gln172His	rs3745274	Het - GT	1B	Patients with the GT genotype and HIV infection may have increased plasma concentrations and decreased clearance of efavirenz as compared to patients with the GG genotype. Other genetic and clinical factors may also influence a patient's exposure to efavirenz.
	VKORC1	c.174-136C>T		rs9934438	Het - CT	1B	Patients with the CT genotype who are treated with warfarin may require a lower dose as compared to patients with the CC genotype, and a higher dose as compared to patients with the TT genotype. Other clinical and genetic factors may also influence a patient’s required dose of warfarin.
	XPC	c.2815C>A	p.Gln939Lys	rs2228001	Het - AC	1B	Patients with the AC genotype may have an increased risk for toxicity with cisplatin treatment, including hearing loss and neutropenia, as compared to patients with the AA genotype. Other genetic and clinical factors may also influence a patient's risk for toxicity.
74	CYP2D6	c.506-1G>A		rs3892097	Het - AG	1A	Patients with the AG genotype (CYP2D6*1/*4) and depression who are treated with tricyclic antidepressants 1) may have an increased likelihood of switching treatment indicating an increased risk of side effects as compared to patients with the GG genotype (CYP2D6*1/*1) 2) may require an increased dose of drug as compared to patients with the AA genotype (CYP2D6*4/*4) or may require a decreased dos…
	CYP2D6	c.100C>T	p.Pro34Ser	rs1065852	Het-CT	1A	Patients with the *10/*10 or *1/*10 genotype who are treated with paroxetine may have increased plasma concentrations/ decreased clearance of paroxetine as compared to patients with the CYPD6*1/*1 or *2/*2 genotype.
	CYP4F2	c.1297G>A	p.Val433Met	rs2108622	Het - AG	1B	Patients with the AG genotype who are treated with warfarin may require a lower dose as compared to patients with the AA genotype. However, this is contradicted in some studies. Other genetic and clinical factors may also influence a patient's required warfarin dose.
	CYP2B6	c.516G>T	p.Gln172His	rs3745274	Hom - TT	1B	Patients with the TT genotype and HIV infection may have increased plasma concentrations and decreased clearance of efavirenz as compared to patients with the GT or GG genotype. Other genetic and clinical factors may also influence a patient's exposure to efavirenz.
	VKORC1	c.174-136C>T		rs9934438	Het - CT	1B	Patients with the CT genotype who are treated with warfarin may require a lower dose as compared to patients with the CC genotype, and a higher dose as compared to patients with the TT genotype. Other clinical and genetic factors may also influence a patient’s required dose of warfarin.
	IFNL4	c.151-152G>A		rs12979860	Het - GA	1A	Patients with the CT genotype and Hepatitis C genotype 1 may have decreased response (typically assayed as sustained virological response, SVR) when administered peg interferon alpha (2a, 2b) and ribavirin (with or without telaprevir, boceprevir, or simeprevir, daclatasvir) as compared to patients with the CC genotype. Patients with the CT genotype may also have lower spontaneous clearance in acu…
						1A	Patients with the CT genotype may have lower response rates (SVR) to triple therapy (telaprevir, peginterferon alfa-2a/b and ribavirin) in people with Hepatitis C genotype 1 as compared to patients with the CC genotype. The impact of IL28B genotype maybe dampened in patients with prior PegIFN/RBV treatment failure.
	VKORC1	c.*134G>A		rs7294	Het - AG	1B	Patients with the AG genotype who are treated with warfarin may require a higher dose as compared to patients with the GG genotype. Other genetic and clinical factors may also influence a patient's required dose of warfarin.
	XPC	c.2815C>A	p.Gln939Lys	rs2228001	Het - AC	1B	Patients with the AC genotype may have an increased risk for toxicity with cisplatin treatment, including hearing loss and neutropenia, as compared to patients with the AA genotype. Other genetic and clinical factors may also influence a patient's risk for toxicity.
75	CYP2C9	c.430C>T	p.Arg144Cys	rs1799853	Het - CT	1A	Patients with the CT genotype who are treated with warfarin may require a decreased dose as compared to patients with the CC genotype, but an increased dose compared to patients with TT genotype. Other genetic and clinical factors may also influence a patient's dose of warfarin.
	CYP2B6	c.516G>T	p.Gln172His	rs3745274	Het - GT	1B	Patients with the GT genotype and HIV infection may have increased plasma concentrations and decreased clearance of efavirenz as compared to patients with the GG genotype. Other genetic and clinical factors may also influence a patient's exposure to efavirenz.
76	CYP2C9	c.430C>T	p.Arg144Cys	rs1799853	Het - CT	1A	Patients with the CT genotype who are treated with warfarin may require a decreased dose as compared to patients with the CC genotype, but an increased dose compared to patients with TT genotype. Other genetic and clinical factors may also influence a patient's dose of warfarin.
	SLCO1B1	c.521T>C	p.Val174Ala	rs4149056	Het - CT	1A	Patients with the CT genotype may have a higher risk of simvastatin-related myopathy as compared to patients with the TT genotype, but a lower risk as compared to patients with the CC genotype. Other genetic and clinical factors may also influence a patient's risk for toxicity.
	CYP4F2	c.1297G>A	p.Val433Met	rs2108622	Het - AG	1B	Patients with the AG genotype who are treated with warfarin may require a lower dose as compared to patients with the AA genotype. However, this is contradicted in some studies. Other genetic and clinical factors may also influence a patient's required warfarin dose.
	VKORC1	c.174-136C>T		rs9934438	Het - CT	1B	Patients with the CT genotype who are treated with warfarin may require a lower dose as compared to patients with the CC genotype, and a higher dose as compared to patients with the TT genotype. Other clinical and genetic factors may also influence a patient’s required dose of warfarin.
	XPC	c.2815C>A	p.Gln939Lys	rs2228001	Hom - AA	1B	Patients with the TT genotype may have a decreased but not non-existent risk for toxicity with cisplatin treatment as compared to patients with the GG or GT genotype. Other genetic and clinical factors may also influence a patient's risk for toxicity.
77	CYP2C9	c.1075A>C	p.Ile359Leu	rs1057910	Het - CT	1A	Patients with the CT genotype may require a decreased dose of warfarin as compared to patients with the TT genotype. Other genetic and clinical factors may also influence a patient's risk for adverse events.
	SLCO1B1	c.521T>C	p.Val174Ala	rs4149056	Het - CT	1A	Patients with the CT genotype may have a higher risk of simvastatin-related myopathy as compared to patients with the TT genotype, but a lower risk as compared to patients with the CC genotype. Other genetic and clinical factors may also influence a patient's risk for toxicity.
	CYP2B6	c.516G>T	p.Gln172His	rs3745274	Het - GT	1B	Patients with the GT genotype and HIV infection may have increased plasma concentrations and decreased clearance of efavirenz as compared to patients with the GG genotype. Other genetic and clinical factors may also influence a patient's exposure to efavirenz.
	VKORC1	c.*134G>A		rs7294	Het - AG	1B	Patients with the AG genotype who are treated with warfarin may require a higher dose as compared to patients with the GG genotype. Other genetic and clinical factors may also influence a patient's required dose of warfarin.
78	CYP2C9	c.430C>T	p.Arg144Cys	rs1799853	Het - CT	1A	Patients with the CT genotype who are treated with warfarin may require a decreased dose as compared to patients with the CC genotype, but an increased dose compared to patients with TT genotype. Other genetic and clinical factors may also influence a patient's dose of warfarin.
	CYP4F2	c.1297G>A	p.Val433Met	rs2108622	Het - AG	1B	Patients with the AG genotype who are treated with warfarin may require a lower dose as compared to patients with the AA genotype. However, this is contradicted in some studies. Other genetic and clinical factors may also influence a patient's required warfarin dose.
	XPC	c.2815C>A	p.Gln939Lys	rs2228001	Het - AC	1B	Patients with the AC genotype may have an increased risk for toxicity with cisplatin treatment, including hearing loss and neutropenia, as compared to patients with the AA genotype. Other genetic and clinical factors may also influence a patient's risk for toxicity.
79	CYP2C9	c.430C>T	p.Arg144Cys	rs1799853	Het - CT	1A	Patients with the CT genotype who are treated with warfarin may require a decreased dose as compared to patients with the CC genotype, but an increased dose compared to patients with TT genotype. Other genetic and clinical factors may also influence a patient's dose of warfarin.
	VKORC1	c.174-136C>T		rs9934438	Het - CT	1B	Patients with the CT genotype who are treated with warfarin may require a lower dose as compared to patients with the CC genotype, and a higher dose as compared to patients with the TT genotype. Other clinical and genetic factors may also influence a patient’s required dose of warfarin.
	CYP4F2	c.1297G>A	p.Val433Met	rs2108622	Het - AG	1B	Patients with the AG genotype who are treated with warfarin may require a lower dose as compared to patients with the AA genotype. However, this is contradicted in some studies. Other genetic and clinical factors may also influence a patient's required warfarin dose.
	XPC	c.2815C>A	p.Gln939Lys	rs2228001	Het - AC	1B	Patients with the AC genotype may have an increased risk for toxicity with cisplatin treatment, including hearing loss and neutropenia, as compared to patients with the AA genotype. Other genetic and clinical factors may also influence a patient's risk for toxicity.
80	CYP2D6	c.506-1G>A		rs3892097	Het - AG	1A	Patients with the AG genotype (CYP2D6*1/*4) and depression who are treated with tricyclic antidepressants 1) may have an increased likelihood of switching treatment indicating an increased risk of side effects as compared to patients with the GG genotype (CYP2D6*1/*1) 2) may require an increased dose of drug as compared to patients with the AA genotype (CYP2D6*4/*4) or may require a decreased dos…
	CYP2C19	c.681G>A	p.Pro227=	rs4244285	Het - AG	1A	Patients with the AG genotype: 1) may have poor metabolism of clopidogrel and decreased formation of active drug metabolite, resulting in decreased response 2) may have an increased risk for secondary cardiovascular events when treated with clopidogrel as compared to patients with the GG genotype. Other genetic and clinical factors may also influence a patient's risk for secondary cardiovascular …
						1A	Patients with the AG genotype who are treated with amitriptyline may have decreased metabolism of amitriptyline (increased amitriptyline plasma concentrations and decreased nortriptyline plasma concentrations) as compared to patients with the GG genotype. Other genetic factors, including other CYP2C19 alleles *17 rs12248560 and *3 rs4986893, along with clinical factors, may also influence a patie…
	CYP2D6	c.100C>T	p.Pro34Ser	rs1065852	Het-CT	1A	Patients with the *10/*10 or *1/*10 genotype who are treated with paroxetine may have increased plasma concentrations/ decreased clearance of paroxetine as compared to patients with the CYPD6*1/*1 or *2/*2 genotype.
	VKORC1	c.174-136C>T		rs9934438	Het - CT	1B	Patients with the CT genotype who are treated with warfarin may require a lower dose as compared to patients with the CC genotype, and a higher dose as compared to patients with the TT genotype. Other clinical and genetic factors may also influence a patient’s required dose of warfarin.
81	CYP2D6	c.506-1G>A		rs3892097	Het - AG	1A	Patients with the AG genotype (CYP2D6*1/*4) and depression who are treated with tricyclic antidepressants 1) may have an increased likelihood of switching treatment indicating an increased risk of side effects as compared to patients with the GG genotype (CYP2D6*1/*1) 2) may require an increased dose of drug as compared to patients with the AA genotype (CYP2D6*4/*4) or may require a decreased dos…
	CYP2D6	c.100C>T	p.Pro34Ser	rs1065852	Het-CT	1A	Patients with the *10/*10 or *1/*10 genotype who are treated with paroxetine may have increased plasma concentrations/ decreased clearance of paroxetine as compared to patients with the CYPD6*1/*1 or *2/*2 genotype.
	CYP4F2	c.1297G>A	p.Val433Met	rs2108622	Het - AG	1B	Patients with the AG genotype who are treated with warfarin may require a lower dose as compared to patients with the AA genotype. However, this is contradicted in some studies. Other genetic and clinical factors may also influence a patient's required warfarin dose.
	VKORC1	c.174-136C>T		rs9934438	Hom - TT	1B	Patients with the TT genotype who are treated with warfarin may require a lower dose as compared to patients with the CT or CC genotype. Other genetic and clinical factors may also influence a patient's required dose of warfarin.
82	CYP4F2	c.1297G>A	p.Val433Met	rs2108622	Het - AG	1B	Patients with the AG genotype who are treated with warfarin may require a lower dose as compared to patients with the AA genotype. However, this is contradicted in some studies. Other genetic and clinical factors may also influence a patient's required warfarin dose.
	VKORC1	c.*134G>A		rs7294	Het - AG	1B	Patients with the AG genotype who are treated with warfarin may require a higher dose as compared to patients with the GG genotype. Other genetic and clinical factors may also influence a patient's required dose of warfarin.
83	CYP2D6	c.506-1G>A		rs3892097	Het - AG	1A	Patients with the AG genotype (CYP2D6*1/*4) and depression who are treated with tricyclic antidepressants 1) may have an increased likelihood of switching treatment indicating an increased risk of side effects as compared to patients with the GG genotype (CYP2D6*1/*1) 2) may require an increased dose of drug as compared to patients with the AA genotype (CYP2D6*4/*4) or may require a decreased dos…
	CYP2D6	c.100C>T	p.Pro34Ser	rs1065852	Het-CT	1A	Patients with the *10/*10 or *1/*10 genotype who are treated with paroxetine may have increased plasma concentrations/ decreased clearance of paroxetine as compared to patients with the CYPD6*1/*1 or *2/*2 genotype.
	CYP2B6	c.516G>T	p.Gln172His	rs3745274	Het - GT	1B	Patients with the GT genotype and HIV infection may have increased plasma concentrations and decreased clearance of efavirenz as compared to patients with the GG genotype. Other genetic and clinical factors may also influence a patient's exposure to efavirenz.
	VKORC1	c.174-136C>T		rs9934438	Het - CT	1B	Patients with the CT genotype who are treated with warfarin may require a lower dose as compared to patients with the CC genotype, and a higher dose as compared to patients with the TT genotype. Other clinical and genetic factors may also influence a patient’s required dose of warfarin.
	XPC	c.2815C>A	p.Gln939Lys	rs2228001	Het - AC	1B	Patients with the AC genotype may have an increased risk for toxicity with cisplatin treatment, including hearing loss and neutropenia, as compared to patients with the AA genotype. Other genetic and clinical factors may also influence a patient's risk for toxicity.
84	VKORC1	c.*134G>A		rs7294	Het - AG	1B	Patients with the AG genotype who are treated with warfarin may require a higher dose as compared to patients with the GG genotype. Other genetic and clinical factors may also influence a patient's required dose of warfarin.
	XPC	c.2815C>A	p.Gln939Lys	rs2228001	Het - AC	1B	Patients with the AC genotype may have an increased risk for toxicity with cisplatin treatment, including hearing loss and neutropenia, as compared to patients with the AA genotype. Other genetic and clinical factors may also influence a patient's risk for toxicity.
85	CYP2D6	c.506-1G>A		rs3892097	Het - AG	1A	Patients with the AG genotype (CYP2D6*1/*4) and depression who are treated with tricyclic antidepressants 1) may have an increased likelihood of switching treatment indicating an increased risk of side effects as compared to patients with the GG genotype (CYP2D6*1/*1) 2) may require an increased dose of drug as compared to patients with the AA genotype (CYP2D6*4/*4) or may require a decreased dos…
	CYP2C19	c.681G>A	p.Pro227=	rs4244285	Het - AG	1A	Patients with the AG genotype: 1) may have poor metabolism of clopidogrel and decreased formation of active drug metabolite, resulting in decreased response 2) may have an increased risk for secondary cardiovascular events when treated with clopidogrel as compared to patients with the GG genotype. Other genetic and clinical factors may also influence a patient's risk for secondary cardiovascular …
						1A	Patients with the AG genotype who are treated with amitriptyline may have decreased metabolism of amitriptyline (increased amitriptyline plasma concentrations and decreased nortriptyline plasma concentrations) as compared to patients with the GG genotype. Other genetic factors, including other CYP2C19 alleles *17 rs12248560 and *3 rs4986893, along with clinical factors, may also influence a patie…
	CYP2C19	c.332-23A>G		rs12769205	Het - AG	1A	is in linkage disequilibrium with rs4244285 on CYP2C19*2
	CYP2D6	c.100C>T	p.Pro34Ser	rs1065852	Het-CT	1A	Patients with the *10/*10 or *1/*10 genotype who are treated with paroxetine may have increased plasma concentrations/ decreased clearance of paroxetine as compared to patients with the CYPD6*1/*1 or *2/*2 genotype.
	CYP2B6	c.516G>T	p.Gln172His	rs3745274	Het - GT	1B	Patients with the GT genotype and HIV infection may have increased plasma concentrations and decreased clearance of efavirenz as compared to patients with the GG genotype. Other genetic and clinical factors may also influence a patient's exposure to efavirenz.
	VKORC1	c.174-136C>T		rs9934438	Het - CT	1B	Patients with the CT genotype who are treated with warfarin may require a lower dose as compared to patients with the CC genotype, and a higher dose as compared to patients with the TT genotype. Other clinical and genetic factors may also influence a patient’s required dose of warfarin.
	XPC	c.2815C>A	p.Gln939Lys	rs2228001	Het - AC	1B	Patients with the AC genotype may have an increased risk for toxicity with cisplatin treatment, including hearing loss and neutropenia, as compared to patients with the AA genotype. Other genetic and clinical factors may also influence a patient's risk for toxicity.
86	CYP2C9	c.430C>T	p.Arg144Cys	rs1799853	Het - CT	1A	Patients with the CT genotype who are treated with warfarin may require a decreased dose as compared to patients with the CC genotype, but an increased dose compared to patients with TT genotype. Other genetic and clinical factors may also influence a patient's dose of warfarin.
	CYP2D6	c.506-1G>A		rs3892097	Het - AG	1A	Patients with the AG genotype (CYP2D6*1/*4) and depression who are treated with tricyclic antidepressants 1) may have an increased likelihood of switching treatment indicating an increased risk of side effects as compared to patients with the GG genotype (CYP2D6*1/*1) 2) may require an increased dose of drug as compared to patients with the AA genotype (CYP2D6*4/*4) or may require a decreased dos…
	CYP2D6	c.100C>T	p.Pro34Ser	rs1065852	Het-CT	1A	Patients with the *10/*10 or *1/*10 genotype who are treated with paroxetine may have increased plasma concentrations/ decreased clearance of paroxetine as compared to patients with the CYPD6*1/*1 or *2/*2 genotype.
	CYP4F2	c.1297G>A	p.Val433Met	rs2108622	Het - AG	1B	Patients with the AG genotype who are treated with warfarin may require a lower dose as compared to patients with the AA genotype. However, this is contradicted in some studies. Other genetic and clinical factors may also influence a patient's required warfarin dose.
	VKORC1	c.174-136C>T		rs9934438	Hom - TT	1B	Patients with the TT genotype who are treated with warfarin may require a lower dose as compared to patients with the CT or CC genotype. Other genetic and clinical factors may also influence a patient's required dose of warfarin.
	XPC	c.2815C>A	p.Gln939Lys	rs2228001	Het - AC	1B	Patients with the AC genotype may have an increased risk for toxicity with cisplatin treatment, including hearing loss and neutropenia, as compared to patients with the AA genotype. Other genetic and clinical factors may also influence a patient's risk for toxicity.
87	CYP2C9	c.430C>T	p.Arg144Cys	rs1799853	Het - CT	1A	Patients with the CT genotype who are treated with warfarin may require a decreased dose as compared to patients with the CC genotype, but an increased dose compared to patients with TT genotype. Other genetic and clinical factors may also influence a patient's dose of warfarin.
	CYP2D6	c.506-1G>A		rs3892097	Het - AG	1A	Patients with the AG genotype (CYP2D6*1/*4) and depression who are treated with tricyclic antidepressants 1) may have an increased likelihood of switching treatment indicating an increased risk of side effects as compared to patients with the GG genotype (CYP2D6*1/*1) 2) may require an increased dose of drug as compared to patients with the AA genotype (CYP2D6*4/*4) or may require a decreased dos…
	CYP2D6	c.100C>T	p.Pro34Ser	rs1065852	Het-CT	1A	Patients with the *10/*10 or *1/*10 genotype who are treated with paroxetine may have increased plasma concentrations/ decreased clearance of paroxetine as compared to patients with the CYPD6*1/*1 or *2/*2 genotype.
	VKORC1	c.174-136C>T		rs9934438	Het - CT	1B	Patients with the CT genotype who are treated with warfarin may require a lower dose as compared to patients with the CC genotype, and a higher dose as compared to patients with the TT genotype. Other clinical and genetic factors may also influence a patient’s required dose of warfarin.
88	CYP4F2	c.1297G>A	p.Val433Met	rs2108622	Het - AG	1B	Patients with the AG genotype who are treated with warfarin may require a lower dose as compared to patients with the AA genotype. However, this is contradicted in some studies. Other genetic and clinical factors may also influence a patient's required warfarin dose.
	CYP2B6	c.516G>T	p.Gln172His	rs3745274	Het - GT	1B	Patients with the GT genotype and HIV infection may have increased plasma concentrations and decreased clearance of efavirenz as compared to patients with the GG genotype. Other genetic and clinical factors may also influence a patient's exposure to efavirenz.
	VKORC1	c.174-136C>T		rs9934438	Hom - TT	1B	Patients with the TT genotype who are treated with warfarin may require a lower dose as compared to patients with the CT or CC genotype. Other genetic and clinical factors may also influence a patient's required dose of warfarin.
	XPC	c.2815C>A	p.Gln939Lys	rs2228001	Het - AC	1B	Patients with the AC genotype may have an increased risk for toxicity with cisplatin treatment, including hearing loss and neutropenia, as compared to patients with the AA genotype. Other genetic and clinical factors may also influence a patient's risk for toxicity.
89	CYP2C9	c.430C>T	p.Arg144Cys	rs1799853	Het - CT	1A	Patients with the CT genotype who are treated with warfarin may require a decreased dose as compared to patients with the CC genotype, but an increased dose compared to patients with TT genotype. Other genetic and clinical factors may also influence a patient's dose of warfarin.
	CYP2D6	c.506-1G>A		rs3892097	Het - AG	1A	Patients with the AG genotype (CYP2D6*1/*4) and depression who are treated with tricyclic antidepressants 1) may have an increased likelihood of switching treatment indicating an increased risk of side effects as compared to patients with the GG genotype (CYP2D6*1/*1) 2) may require an increased dose of drug as compared to patients with the AA genotype (CYP2D6*4/*4) or may require a decreased dos…
	CYP2C19	c.681G>A	p.Pro227=	rs4244285	Het - AG	1A	Patients with the AG genotype: 1) may have poor metabolism of clopidogrel and decreased formation of active drug metabolite, resulting in decreased response 2) may have an increased risk for secondary cardiovascular events when treated with clopidogrel as compared to patients with the GG genotype. Other genetic and clinical factors may also influence a patient's risk for secondary cardiovascular …
						1A	Patients with the AG genotype who are treated with amitriptyline may have decreased metabolism of amitriptyline (increased amitriptyline plasma concentrations and decreased nortriptyline plasma concentrations) as compared to patients with the GG genotype. Other genetic factors, including other CYP2C19 alleles *17 rs12248560 and *3 rs4986893, along with clinical factors, may also influence a patie…
	CYP2C19	c.332-23A>G		rs12769205	Het - AG	1A	is in linkage disequilibrium with rs4244285 on CYP2C19*2
	CYP2D6	c.100C>T	p.Pro34Ser	rs1065852	Het-CT	1A	Patients with the *10/*10 or *1/*10 genotype who are treated with paroxetine may have increased plasma concentrations/ decreased clearance of paroxetine as compared to patients with the CYPD6*1/*1 or *2/*2 genotype.
	CYP4F2	c.1297G>A	p.Val433Met	rs2108622	Hom - AA	1B	Patients with the AA genotype who are treated with warfarin may require a higher dose as compared to patients with the GG and AG genotypes. However, this is contradicted in some studies. Other genetic and clinical factors may also influence a patient's required warfarin dose.
	VKORC1	c.174-136C>T		rs9934438	Het - CT	1B	Patients with the CT genotype who are treated with warfarin may require a lower dose as compared to patients with the CC genotype, and a higher dose as compared to patients with the TT genotype. Other clinical and genetic factors may also influence a patient’s required dose of warfarin.
	XPC	c.2815C>A	p.Gln939Lys	rs2228001	Het - AC	1B	Patients with the AC genotype may have an increased risk for toxicity with cisplatin treatment, including hearing loss and neutropenia, as compared to patients with the AA genotype. Other genetic and clinical factors may also influence a patient's risk for toxicity.
90	CYP2C9	c.430C>T	p.Arg144Cys	rs1799853	Het - CT	1A	Patients with the CT genotype who are treated with warfarin may require a decreased dose as compared to patients with the CC genotype, but an increased dose compared to patients with TT genotype. Other genetic and clinical factors may also influence a patient's dose of warfarin.
	CYP2C19	c.681G>A	p.Pro227=	rs4244285	Het - AG	1A	Patients with the AG genotype: 1) may have poor metabolism of clopidogrel and decreased formation of active drug metabolite, resulting in decreased response 2) may have an increased risk for secondary cardiovascular events when treated with clopidogrel as compared to patients with the GG genotype. Other genetic and clinical factors may also influence a patient's risk for secondary cardiovascular …
						1A	Patients with the AG genotype who are treated with amitriptyline may have decreased metabolism of amitriptyline (increased amitriptyline plasma concentrations and decreased nortriptyline plasma concentrations) as compared to patients with the GG genotype. Other genetic factors, including other CYP2C19 alleles *17 rs12248560 and *3 rs4986893, along with clinical factors, may also influence a patie…
	CYP2C19	c.332-23A>G		rs12769205	Het - AG	1A	is in linkage disequilibrium with rs4244285 on CYP2C19*2
	VKORC1	c.174-136C>T		rs9934438	Hom - TT	1B	Patients with the TT genotype who are treated with warfarin may require a lower dose as compared to patients with the CT or CC genotype. Other genetic and clinical factors may also influence a patient's required dose of warfarin.
	XPC	c.2815C>A	p.Gln939Lys	rs2228001	Hom - AA	1B	Patients with the TT genotype may have a decreased but not non-existent risk for toxicity with cisplatin treatment as compared to patients with the GG or GT genotype. Other genetic and clinical factors may also influence a patient's risk for toxicity.
91	ТPMT	c.460G>A	p.Ala154Thr	rs1800460	Het - GA	1A	Patients with the *3A allele 1) may have decreased inactivation of thiopurines due to deficient TPMT activity and 2) may have an increased risk for toxicity when receiving thiopurine drugs and purine analogues as compared to patients with the *1/*1 genotype. These effects may be more pronounced in those who are homozygous for two non-functional variants (e.g. *3A/*3B) than in those who are hetero…
	ТPMT	c.719A>G	p.Tyr240Cys	rs1142345	Het - AG	1A	Patients with the *3A allele 1) may have decreased inactivation of thiopurines due to deficient TPMT activity and 2) may have an increased risk for toxicity when receiving thiopurine drugs and purine analogues as compared to patients with the *1/*1 genotype. These effects may be more pronounced in those who are homozygous for two non-functional variants (e.g. *3A/*3B) than in those who are hetero…
	SLCO1B1	c.521T>C	p.Val174Ala	rs4149056	Het - CT	1A	Patients with the CT genotype may have a higher risk of simvastatin-related myopathy as compared to patients with the TT genotype, but a lower risk as compared to patients with the CC genotype. Other genetic and clinical factors may also influence a patient's risk for toxicity.
	CYP4F2	c.1297G>A	p.Val433Met	rs2108622	Het - AG	1B	Patients with the AG genotype who are treated with warfarin may require a lower dose as compared to patients with the AA genotype. However, this is contradicted in some studies. Other genetic and clinical factors may also influence a patient's required warfarin dose.
	CYP2B6	c.516G>T	p.Gln172His	rs3745274	Het - GT	1B	Patients with the GT genotype and HIV infection may have increased plasma concentrations and decreased clearance of efavirenz as compared to patients with the GG genotype. Other genetic and clinical factors may also influence a patient's exposure to efavirenz.
	VKORC1	c.174-136C>T		rs9934438	Het - CT	1B	Patients with the CT genotype who are treated with warfarin may require a lower dose as compared to patients with the CC genotype, and a higher dose as compared to patients with the TT genotype. Other clinical and genetic factors may also influence a patient’s required dose of warfarin.
	XPC	c.2815C>A	p.Gln939Lys	rs2228001	Het - AC	1B	Patients with the AC genotype may have an increased risk for toxicity with cisplatin treatment, including hearing loss and neutropenia, as compared to patients with the AA genotype. Other genetic and clinical factors may also influence a patient's risk for toxicity.
92	CYP2D6	c.100C>T	p.Pro34Ser	rs1065852	Het-CT	1A	Patients with the *10/*10 or *1/*10 genotype who are treated with paroxetine may have increased plasma concentrations/ decreased clearance of paroxetine as compared to patients with the CYPD6*1/*1 or *2/*2 genotype.
	VKORC1	c.174-136C>T		rs9934438	Hom - TT	1B	Patients with the TT genotype who are treated with warfarin may require a lower dose as compared to patients with the CT or CC genotype. Other genetic and clinical factors may also influence a patient's required dose of warfarin.
	XPC	c.2815C>A	p.Gln939Lys	rs2228001	Het - AC	1B	Patients with the AC genotype may have an increased risk for toxicity with cisplatin treatment, including hearing loss and neutropenia, as compared to patients with the AA genotype. Other genetic and clinical factors may also influence a patient's risk for toxicity.
93	ТPMT	c.460G>A	p.Ala154Thr	rs1800460	Het - GA	1A	Patients with the *3A allele 1) may have decreased inactivation of thiopurines due to deficient TPMT activity and 2) may have an increased risk for toxicity when receiving thiopurine drugs and purine analogues as compared to patients with the *1/*1 genotype. These effects may be more pronounced in those who are homozygous for two non-functional variants (e.g. *3A/*3B) than in those who are hetero…
	ТPMT	c.719A>G	p.Tyr240Cys	rs1142345	Het - AG	1A	Patients with the *3A allele 1) may have decreased inactivation of thiopurines due to deficient TPMT activity and 2) may have an increased risk for toxicity when receiving thiopurine drugs and purine analogues as compared to patients with the *1/*1 genotype. These effects may be more pronounced in those who are homozygous for two non-functional variants (e.g. *3A/*3B) than in those who are hetero…
	CYP2D6	c.506-1G>A		rs3892097	Het - AG	1A	Patients with the AG genotype (CYP2D6*1/*4) and depression who are treated with tricyclic antidepressants 1) may have an increased likelihood of switching treatment indicating an increased risk of side effects as compared to patients with the GG genotype (CYP2D6*1/*1) 2) may require an increased dose of drug as compared to patients with the AA genotype (CYP2D6*4/*4) or may require a decreased dos…
	CYP2D6	c.100C>T	p.Pro34Ser	rs1065852	Het-CT	1A	Patients with the *10/*10 or *1/*10 genotype who are treated with paroxetine may have increased plasma concentrations/ decreased clearance of paroxetine as compared to patients with the CYPD6*1/*1 or *2/*2 genotype.
	CYP2C19	c.681G>A	p.Pro227=	rs4244285	Het - AG	1A	Patients with the AG genotype: 1) may have poor metabolism of clopidogrel and decreased formation of active drug metabolite, resulting in decreased response 2) may have an increased risk for secondary cardiovascular events when treated with clopidogrel as compared to patients with the GG genotype. Other genetic and clinical factors may also influence a patient's risk for secondary cardiovascular …
						1A	Patients with the AG genotype who are treated with amitriptyline may have decreased metabolism of amitriptyline (increased amitriptyline plasma concentrations and decreased nortriptyline plasma concentrations) as compared to patients with the GG genotype. Other genetic factors, including other CYP2C19 alleles *17 rs12248560 and *3 rs4986893, along with clinical factors, may also influence a patie…
	CYP2C19	c.332-23A>G		rs12769205	Het - AG	1A	is in linkage disequilibrium with rs4244285 on CYP2C19*2
	CYP2B6	c.516G>T	p.Gln172His	rs3745274	Het - GT	1B	Patients with the GT genotype and HIV infection may have increased plasma concentrations and decreased clearance of efavirenz as compared to patients with the GG genotype. Other genetic and clinical factors may also influence a patient's exposure to efavirenz.
	VKORC1	c.174-136C>T		rs9934438	Het - CT	1B	Patients with the CT genotype who are treated with warfarin may require a lower dose as compared to patients with the CC genotype, and a higher dose as compared to patients with the TT genotype. Other clinical and genetic factors may also influence a patient’s required dose of warfarin.
94	ТPMT	c.460G>A	p.Ala154Thr	rs1800460	Het - GA	1A	Patients with the *3A allele 1) may have decreased inactivation of thiopurines due to deficient TPMT activity and 2) may have an increased risk for toxicity when receiving thiopurine drugs and purine analogues as compared to patients with the *1/*1 genotype. These effects may be more pronounced in those who are homozygous for two non-functional variants (e.g. *3A/*3B) than in those who are hetero…
	ТPMT	c.719A>G	p.Tyr240Cys	rs1142345	Het - AG	1A	Patients with the *3A allele 1) may have decreased inactivation of thiopurines due to deficient TPMT activity and 2) may have an increased risk for toxicity when receiving thiopurine drugs and purine analogues as compared to patients with the *1/*1 genotype. These effects may be more pronounced in those who are homozygous for two non-functional variants (e.g. *3A/*3B) than in those who are hetero…
	CYP2C9	c.430C>T	p.Arg144Cys	rs1799853	Het - CT	1A	Patients with the CT genotype who are treated with warfarin may require a decreased dose as compared to patients with the CC genotype, but an increased dose compared to patients with TT genotype. Other genetic and clinical factors may also influence a patient's dose of warfarin.
	SLCO1B1	c.521T>C	p.Val174Ala	rs4149056	Het - CT	1A	Patients with the CT genotype may have a higher risk of simvastatin-related myopathy as compared to patients with the TT genotype, but a lower risk as compared to patients with the CC genotype. Other genetic and clinical factors may also influence a patient's risk for toxicity.
	CYP2B6	c.516G>T	p.Gln172His	rs3745274	Het - GT	1B	Patients with the GT genotype and HIV infection may have increased plasma concentrations and decreased clearance of efavirenz as compared to patients with the GG genotype. Other genetic and clinical factors may also influence a patient's exposure to efavirenz.
	VKORC1	c.174-136C>T		rs9934438	Hom - TT	1B	Patients with the TT genotype who are treated with warfarin may require a lower dose as compared to patients with the CT or CC genotype. Other genetic and clinical factors may also influence a patient's required dose of warfarin.
	XPC	c.2815C>A	p.Gln939Lys	rs2228001	Het - AC	1B	Patients with the AC genotype may have an increased risk for toxicity with cisplatin treatment, including hearing loss and neutropenia, as compared to patients with the AA genotype. Other genetic and clinical factors may also influence a patient's risk for toxicity.
*	Level 1A Annotation for a variant-drug combination in a CPIC or medical society-endorsed PGx guideline, or implemented at a PGRN site or in another major health system.
	Level 1B Annotation for a variant-drug combination where the preponderance of evidence shows an association. The association must be replicated in more than one cohort with significant p-values, and preferably will have a strong effect size.
	Level 2A Annotation for a variant-drug combination that qualifies for level 2B where the variant is within a VIP (Very Important Pharmacogene) as defined by PharmGKB. The variants in level 2A are in known pharmacogenes, so functional significance is more likely.
	Level 2B Annotation for a variant-drug combination with moderate evidence of an association. The association must be replicated but there may be some studies that do not show statistical significance, and/or the effect size may be small.
	Level 3 Annotation for a variant-drug combination based on a single significant (not yet replicated) study or annotation for a variant-drug combination evaluated in multiple studies but lacking clear evidence of an association.
	Level 4 Annotation based on a case report, non-significant study or in vitro, molecular or functional assay evidence only.

## Sheet: Actionable conditions
ACTIONABLE CONDITIONS
Patient	Associated condition with gene	Gene (ClinVar)	Nucleotide	Protein	rsID	Zygosity	Clinvar signature (interpretation)
2	Congenital long QT syndrome	KCNJ2	c.566G>T	p.Arg189Ile	rs199473381	Heterozygous	Likely pathogenic
3	Hereditary pancreatitis	SPINK1	c.194+2T>C		rs148954387	Heterozygous	Pathogenic
	Fabry disease/Cardiomyopathy	GLA	c.427G>A	p.Ala143Thr	rs104894845	Heterozygous	other,Uncertain significance,Pathogenic
4	Hereditary pancreatitis	CTRC	c.760C>T	p.Arg254Trp	rs121909293	Heterozygous	Likely benign(1);Likely pathogenic(1);Pathogenic(1)
6	Hereditary cancer risk	CHEK2	c.470T>C	p.Ile157Thr	rs17879961	Heterozygous	Likely pathogenic(4);Pathogenic(7);Uncertain significance(3)
7	Prothrombin deficiency, congenital; Thrombophilia	F2	c.*97G>A		rs1799963	Heterozygous	Pathogenic, risk factor
8	Prostate cancer	MSR1	c.877C>T	p.Arg293*	rs41341748	Heterozygous	Pathogenic, Uncertain significance
9	Thrombophilia, Thyroid cancer	HABP2	c.1601G>A	p.Gly534Glu	rs7080536	Heterozygous	Risk factor, Likely benign, Benign
12	Bronchiectasis with or without elevated sweat chloride 1	SCNN1B	c.245C>G	p.Ser82Cys	rs35731153	Heterozygous	Benign(2);Likely benign(1);Pathogenic(1);Uncertain significance(1)
	Long QT syndrome	KCNQ1	c.914G>C	p.Trp305Ser	rs120074186	Heterozygous	Pathogenic
13	Multiple endocrine neoplasia, Hirschsprung Disease	RET	c.2372A>T	p.Tyr791Phe	rs77724903	Heterozygous	Benign(3);Likely benign(10);Likely pathogenic(5);Pathogenic(8)
14	Pigmented nodular adrenocortical disease, primary, 2	PDE11A	c.169C>T	p.Arg57*	rs76308115	Heterozygous	Likely benign(1);Pathogenic(1)
	Fibroadenoma	PRLR	c.508A>C	p.Ile170Leu	rs72478580	Heterozygous	Pathogenic
20	Brugada syndrome 2	GPD1L	c.839C>T	p.Ala280Val	rs72552291	Heterozygous	Likely pathogenic(1);Pathogenic(4);Uncertain significance(1)
22	Thrombophilia	F5	c.A1601G	p.Q534R	rs6025	Heterozygous	Pathogenic|other|other|other|Benign|Pathogenic\x2cdrug response
	Thyroid cancer	SRGAP1	c.1849C>T	p.Arg617Cys	rs114817817	Heterozygous	Risk factor
24	Hereditary cancer risk	CHEK2	c.470T>C	p.Ile157Thr	rs17879961	Heterozygous	Likely pathogenic(4);Pathogenic(7);Uncertain significance(3)
	Fabry disease/Cardiomyopathy	GLA	c.427G>A	p.Ala143Thr	rs104894845	Heterozygous	Likely pathogenic(2);Pathogenic(3);Uncertain significance(6)
26	Thrombophilia, Thyroid cancer	HABP2	c.1601G>A	p.Gly534Glu	rs7080536	Heterozygous	Risk factor, Likely benign, Benign
29	Hereditary pancreatitis	SPINK1	c.101A>G	p.Asn34Ser	rs17107315	Heterozygous	Pathogenic(3);Uncertain significance(2); risk factor
	Cystic fibrosis; Hereditary pancreatitis	CFTR	c.3154T>G	p.Phe1052Val	rs150212784	Heterozygous	Likely pathogenic(2);Pathogenic(1);Uncertain significance(3)
30	Cardiac arrhythmia; Long QT syndrome	ANK2	c.11716C>T	p.Arg3906Trp	rs121912706	Heterozygous	Likely benign(2);Pathogenic(2);Uncertain significance(1)
32	Malignant tumor of prostate; Hereditary cancer-predisposing syndrome	MSR1	c.877C>T	p.Arg293*	rs41341748	Heterozygous	Pathogenic(1);Uncertain significance(2)
	Hereditary prostate cancer	RNASEL	c.793G>T	p.Glu265*	rs74315364	Heterozygous	Pathogenic
	Long QT syndrome	KCNE1	c.253G>A	p.Asp85Asn	rs1805128	Heterozygous	Pathogenic, Risk factor, Uncertain significance, Likely benign, Conflicting interpretations of pathogenicity
37	Hereditary cancer-predisposing syndrome	RAD50	c.326_329delCAGA	p.Thr109Asnfs	rs746156420	Heterozygous	Pathogenic
39	Peutz-Jeghers syndrome	STK11	c.C971T	p.P324L	rs367807476	Heterozygous	Likely pathogenic, uncertain significance
41	Bronchiectasis with or without elevated sweat chloride 1	SCNN1B	c.245C>G	p.Ser82Cys	rs35731153	Heterozygous	Benign(2);Likely benign(1);Pathogenic(1);Uncertain significance(1)
42	Thrombophilia, Thyroid cancer	HABP2	c.1601G>A	p.Gly534Glu	rs7080536	Heterozygous	Risk factor, Likely benign, Benign
43	Thrombophilia, Thyroid cancer	HABP2	c.1601G>A	p.Gly534Glu	rs7080536	Heterozygous	Risk factor, Likely benign, Benign
	Thrombophilia	F5	c.A1601G	p.Q534R	rs6025	Heterozygous	Pathogenic|other|other|other|Benign|Pathogenic\x2cdrug response
45	Long QT syndrome	KCNQ1	c.914G>C	p.Trp305Ser	rs120074186	Heterozygous	Pathogenic
47	Fabry disease/Cardiomyopathy	GLA	c.427G>A	p.Ala143Thr	rs104894845	Heterozygous	other,Uncertain significance,Pathogenic
	Hereditary pancreatitis	SPINK1	c.194+2T>C		rs148954387	Heterozygous	Pathogenic
52	Hereditary cancer risk	CHEK2	c.470T>C	p.Ile157Thr	rs17879961	Heterozygous	Likely pathogenic(4);Pathogenic(7);Uncertain significance(3)
	MYH-associated polyposis; Hereditary cancer-predisposing syndrome	MUTYH	c.1437_1439delGGA	p.Glu480del	rs587778541	Heterozygous	Pathogenic
53	Somatotroph adenoma	AIP	c.807C>T	p.Phe269=	rs139407567	Heterozygous	Pathogenic
55	Multiple fibroadenomas of the breast	PRLR	c.508A>C	p.Ile170Leu	rs72478580	Heterozygous	Pathogenic
56	Prothrombin deficiency, congenital; Thrombophilia	F2	c.*97G>A		rs1799963	Heterozygous	Pathogenic, risk factor
	Thrombophilia	F5	c.A1601G	p.Q534R	rs6025	Heterozygous	Pathogenic|other|other|other|Benign|Pathogenic\x2cdrug response
57	Thyroid cancer	SRGAP1	c.1849C>T	p.Arg617Cys	rs114817817	Heterozygous	Risk factor
58	Prothrombin deficiency, congenital; Thrombophilia	F2	c.*97G>A		rs1799963	Heterozygous	Pathogenic, risk factor
61	Malignant tumor of prostate; Hereditary cancer-predisposing syndrome	MSR1	c.877C>T	p.Arg293*	rs41341748	Heterozygous	Pathogenic(1);Uncertain significance(2)
	Hyperapobetalipoproteinemia	LPL	c.953A>G	p.Asn318Ser	rs268	Heterozygous	Pathogenic
63	Hereditary cancer-predisposing syndrome	RAD50	c.326_329del	p.Thr109fs	rs587780155	Heterozygous	Pathogenic
72	Hereditary cancer risk	CHEK2	c.470T>C	p.Ile157Thr	rs17879961	Heterozygous	Likely pathogenic(4);Pathogenic(7);Uncertain significance(3)
81	Hereditary cancer-predisposing syndrome	RAD50	c.2801del	p.Asn934fs	rs748536322	Heterozygous	Pathogenic
82	Dilated cardiomyopathy	MYH7	c.3286G>T	p.Asp1096Tyr	rs45478699	Heterozygous	Likely pathogenic; uncertain significance
84	Hereditary cancer-predisposing syndrome	NBN	c.511A>G	p.Ile171Val	rs61754966	Heterozygous	Benign(3);Likely benign(1);Uncertain significance(11)
86	Hyperapobetalipoproteinemia	LPL	c.953A>G	p.Asn318Ser	rs268	Heterozygous	Pathogenic
91	Familial adenomatous polyposis	APC	c.3920T>A	p.Ile1307Lys	rs1801155	Heterozygous	Likely benign(1);Likely pathogenic(3);Pathogenic(1);Uncertain significance(8)
	Somatotroph adenoma	AIP	c.807C>T	p.Phe269=	rs139407567	Heterozygous	Pathogenic
92	Hereditary cancer risk	CHEK2	c.470T>C	p.Ile157Thr	rs17879961	Heterozygous	Likely pathogenic(4);Pathogenic(7);Uncertain significance(3)
94	Prothrombin deficiency, congenital; Thrombophilia	F2	c.*97G>A		rs1799963	Heterozygous	Pathogenic, risk factor

## Sheet: Potentially pathogenic VUS
POTENTIALLY PATHOGENIC VARIANTS
Patient	Associated condition with gene	Gene (ClinVar)	Nucleotide	Protein	rsID	АCMG criteria	Zygosity	Clinvar signature (interpretation)
3	Malignant hyperthermia?	RYR2	c.10529G>T	p.Arg3510Leu	/	PM2, PP3	Heterozygous
	Atrial septal effect?	TLL1	c.2029G>T	p.Glu677*	rs868114468	PM2, PP3	Heterozygous
	Dilated cardiomyopathy?	MYH7	c.3286G>T	p.Asp1096Tyr	rs45478699	PP3, BS2	Heterozygous	Uncertain significance
14	Breast cancer?	BRCA2	c.5942C>A	p.Ala1981Glu	/	PM1, PM2, PP3, BP1	Heterozygous
31	Diabetes?	ABCC8	c.4349T>C	p.Leu1450Pro	/	PM1, PM2, PP3, PP5	Heterozygous
47	Hypertropic cardiomyophaty?	MYOZ2	c.343C>T	p.Arg115*	rs374655743	PP3	Heterozygous
56	TAAD?	TGFBR3	c.2423A>G	p.Tyr808Cys	rs746368140	PP3, BP1	Heterozygous
60	Hereditary breast cancer; Non-Hodgkin Lymphoma?	RAD54L	c.1858C>T	p.Arg620Cys	rs368976129	PP3	Heterozygous
	Long QT syndrome?	KCNH2	c.2948C>T	p.Thr983Ile	rs149955375	PM1, PP3, PP5, BS2	Heterozygous	Likely benign(1);Uncertain significance(5)
61	Мalignant hyperthermia?	RYR1	c.6805G>C	p.Gly2269Arg	/	PM2, PP3	Heterozygous
	Мyofibrilar myopathy; dilated cardiomyopathy; Left ventricular non-compaction?	LDB3	c.377C>T	p.Ala126Val	rs746181094	PM2, BP4	Heterozygous
	McCune-Albright syndrome; primary macronodular adrenal hyperplasia; progressive osseous heteroplasia	GNAS	c.1876C>A	p.Pro626Thr	/	PM2, BP4	Heterozygous
62	Мyopathy?	ТTN	c.97552delC	p.Thr32519fs	/	PVS1, PM1, PM2	Heterozygous
64	Dilated cardiomyopathy?	FLNC	c.3672C>G	p.Tyr1224*	/	PVS1, PM1, PM2	Heterozygous
	Long QT syndrome; Short QT syndrome?	KCNQ1	c.1349A>G	p.Glu450Gly	rs1057518902	PM1, PM2, BP4	Heterozygous	Uncertain significance
	Hypertropic cardiomyopathy?	MYBPC3	c.1783A>G	p.Ile595Val	rs730880550	PM1, PM2	Heterozygous	Uncertain significance
65	Neonatal inflammatory skin and bowel; lung cancer?	ЕGFR	c.127A>C	p.Thr43Pro	/	PM2, PP3	Heterozygous
66	Neonatal inflammatory skin and bowel; lung cancer?	EGFR	c.2274A>T	p.Glu758Asp	/	PM1, PM2, PP3	Heterozygous
67	Еpisodic pain syndrome; Long QT syndrome; Brugada syndrome?	SCN10A	c.2041T>G	p.Phe681Val	/	PM2, PP3	Heterozygous
68	Epithelial basement membrane dystrophy; corneal dystrophy; aneurysm?	TGFBI	c.895G>A	p.Asp299Asn	rs202239395	PP3, BS2	Heterozygous
69	Hypertropic cardiomyopathy?	MYH7	c.4806C>A	p.Asp1602Glu	/	PM2, BP4	Heterozygous
	Epithelial basement membrane dystrophy; corneal dystrophy; aneurysm?	TGFBI	c.1998G>C	p.Arg666Ser	rs121909217	PP5, BS2, BP4	Heterozygous	Pathogenic
71	Fanconi anemia	FANCA	c.23A>G	p.Asn8Ser	rs757468756	PM1, PM2, BP1, BP4	Heterozygous	Uncertain significance
	Тhyroid cancer; Bamforth-Lazarus syndrome?	FOXE1	c.455C>G	p.Ser152Trp		PM2, PP3	Heterozygous
	Аtrial fibrilation?	KCNA5	c.91G>C	p.Gly31Arg	/	PM2, BP4	Heterozygous
	Cardiac anomalies-developmental delay-facial dysmorphism syndrome	MED13L	c.6301G>A	p.Val2101Ile	rs747734369	PM2, PP3	Heterozygous
72	Lipoprotein metabolism?	APOE	c.314+1_314+2insGCGCTGATGGACGAGACCA		/	PVS1, PM2	Heterozygous
	Non-alcoholic fatty liver disease; glucose levels	GCKR	c.1618C>T	p.Arg540*	rs146053779	/	Heterozygous
	Еhler-Danlos syndrome?	COL5A1	c.3491C>T	p.Pro1164Leu	rs368305377	PP3, BP1, BS2	Heterozygous	Uncertain significance
74	Мalignant hyperthermia?	RYR1	c.7445-9T>A		/	PM2, BP4	Heterozygous
75	Long QT syndrome; Short QT syndrome?	KCNH2	c.1406T>G	c.1406T>G	/	PM1, PM2, PP3	Heterozygous
	Familial hypercholesterolemia	LDLR	c.694+3A>T		/	PM2, BP4	Heterozygous
	Epithelial basement membrane dystrophy; corneal dystrophy; aneurysm?	TGFBI	c.895G>A	p.Asp299Asn	rs202239395	PP3, BS2	Heterozygous
	Hereditary-cancer predisposing syndrome?	MLH3	c.1755dupA	p.Glu586fs	rs751465048	PVS1, PM2	Heterozygous
76	Long QT syndrome; Atrial fibrilation?	SCN5A	c.5771C>T	p.Ala1924Val	/	PM2, PP3	Heterozygous
77	Catecholaminergic polymorphic ventricular tachycardia; arrhythmogenic right ventricular cardiomyopathy?	RYR2	c.2203+5G>A		rs766288440	BS2, BP4	Heterozygous
78	Аtrial fibrilation; Brugada syndrome?	SCN5A	c.1384G>A	p.Glu462Lys	rs199473572	PM2, PP3, PP5, BS2	Heterozygous	Uncertain significance
	Мyofibrilar myopathy; dilated cardiomyopathy; Left ventricular non-compaction?	FLNC	c.6209-3C>G		rs896971028	BS2, BP4	Heterozygous	Uncertain significance
79	Аtrial fibrilation; Brugada syndrome?	SCN5A	c.1384G>A	p.Glu462Lys	rs199473572	PM2, PP3, PP5, BS2	Heterozygous	Uncertain significance
	Hypertropic cardiomyopathy?	MYBPC3	c.3331-9T>A		/	PM2, BP4	Heterozygous
	Мyofibrilar myopathy; dilated cardiomyopathy; Left ventricular non-compaction?	FLNC	c.6209-3C>G		rs896971028	BS2, BP4	Heterozygous	Uncertain significance
83	Glucocorticoid deficiency 5; dilated cardiomyopathy?	TXNRD2	c.1220G>A	p.Cys407Tyr	/	PM2, PP3, BP1	Heterozygous
	Catecholaminergic polymorphic ventricular tachycardia; arrhythmogenic right ventricular cardiomyopathy?	RYR2	c.1354G>A	p.Val452Ile	rs375218751	PP3, BS2	Heterozygous	Uncertain significance​
84	Connective tissue disorder; Familial thoracic aortic aneurysm and dissection	FBN1	c.3145G>A	p.Gly1049Ser	rs778181932	PM1, PM2, PM5, PP3	Heterozygous	Uncertain significance
	Wilson's disease?	ATP7B	c.740A>G	p.Glu247Gly	rs376398239	PP3	Heterozygous	Uncertain significance
85	Lynch syndrome?	МLH1	c.91G>T	p.Ala31Cys	rs63749994	PM1, PM2	Heterozygous	Uncertain significance
			c.92C>G				Heterozygous
	Lynch syndrome?	МLH1	c.1360G>C	p.Gly454Arg	rs63750527	PM1, BP4	Heterozygous	Uncertain significance
	Gastrointestinal stroma tumor; paragangliomas?	SDHC	c.295T>C	p.Tyr99His	rs760678574	PM1, PM2, BP1, BP4	Heterozygous	Uncertain significance
	Hereditary breast cancer; Non-Hodgkin Lymphoma?	RAD54L	c.515G>A	p.Arg172His	rs139448277	PP3	Heterozygous
	Wilson's disease?	ATP7B	c.1099G>A	p.Gly367Ser	rs1023755495	PM1, PM2, PP3	Heterozygous
86	Pompe disease?	GAA	c.1904A>G	p.Asn635Ser	rs1374896876	PM2, BP4	Heterozygous
87	Walker-Warburg congenital muscular dystrophy?	FKTN	c.22G>A	p.Val8Met	rs368981218	PM2, PP3, BP1	Heterozygous	Uncertain significance
	Brugada syndrome?	CACNB2	c.121-1G>T		rs875989812	PP3	Heterozygous	Uncertain significance
88	Connective tissue disorder; Familial thoracic aortic aneurysm and dissection?	FBN1	c.3145G>A	p.Gly1049Ser	rs778181932	PM1, PM2, PM5, PP3	Heterozygous	Uncertain significance
89	Dilated cardiomyopathy?	MYH7	c.3637G>A	p.Val1213Met	rs397516182	PM2, PP3	Heterozygous	Uncertain significance
90	Epithelial basement membrane dystrophy; corneal dystrophy; aneurysm?	TGFBI	c.1798A>T	p.Ser600Cys	rs771013982	PM1, PM2, PP3	Heterozygous
	Ehlers-Danlos syndrome?	COL3A1	c.1883A>T	p.Asp628Val)		PM1, PM2, PP3	Heterozygous
91	Brugada syndrome?	SCN10A	c.5694del	p.Ala1899fs	rs747321219	PVS1, BS2	Heterozygous	Uncertain significance
	Maturity-onset diabetes of the young 3; Hepatic adenomas familial (HEPAF); Diabetes mellitus, insulin-dependent, 20	HNF1A	c.502C>T	p.Arg168Cys	rs764434453	PM2, PP3	Heterozygous
92	Multiple endocrine neoplasia?	МEN1	c.1388A>C	p.Glu463Ala		PM1, PM2, BP4	Heterozygous
	Cardiomyopathy?	ТTN	c.57187C>G	p.His19063Asp		PM2, PP3, BP1	Heterozygous
	Thyroid cancer, nonmedullary? Venous thrombosis?	HABP2	c.1466A>G	p.Asp489Gly		PP3, BP1	Heterozygous
93	Atrial fibrillation?	KCNA5	c.1507G>A	p.Ala503Thr	rs140711603	PM2, PP3	Heterozygous
94	J-wave syndromes? Brugada syndrome?	KCNJ8	c.263C>G	p.Ala88Gly	rs117808169	PP3	Heterozygous	Uncertain significance
	Fumarase deficiency? hereditary leiomyomatosis and renal cell cancer (HLRCC)?	FH	c.194A>T	p.Asp65Val	rs145116688	PM2, PP3	Heterozygous	Uncertain significance
